# Supplementary material for: Indisulam targets RNA splicing and metabolism to serve as a therapeutic strategy for high-risk neuroblastoma
Source: Nat Commun. 2022 Mar 16;13:1380. doi: 10.1038/s41467-022-28907-3 (PMC8927615; doi:10.1038/s41467-022-28907-3)
Supplement: Supplementary file 4 — Supplementary Data 1 [file 41467_2022_28907_MOESM4_ESM.xlsx]

## Sheet: Sheet1
Pathway enrichment analysis on the overlap between down-regulated genes (protein level) and intron retention (RNA splicing)
p-value	q-value	pathway	source	external_id	members_input_overlap	members_input_overlap_geneids	size	effective_size
7.383e-12	3.3445e-09	M Phase	Reactome	R-HSA-68886	PPP2R1B; MAD2L1; BUB1B; PDS5A; AAAS; KIF2A; CDC16; SMC2; KNTC1; SMC4; NUP160; NUP93; NCAPD2; NUP85; ZW10; NCAPD3; ANAPC7; NUP54; CDC27; NCAPH; NCAPG; KIF20A	5519; 64151; 4085; 79902; 51434; 53371; 23397; 10051; 10112; 9688; 9735; 9183; 8881; 23310; 23244; 3796; 996; 9918; 701; 23279; 10592; 8086	340	339
8.4824e-10	1.54526e-07	Cell Cycle	Reactome	R-HSA-1640170	PPP2R1B; MAD2L1; BUB1B; PDS5A; NUP85; BRIP1; KIF2A; CDC16; SMC2; KNTC1; SMC4; NBN; NUP160; NUP93; NCAPD2; NCAPD3; AAAS; ZW10; ANAPC7; NUP54; CDC27; CDK4; NCAPH; NCAPG; KIF20A	5519; 4085; 9735; 8881; 23310; 79902; 701; 10592; 8086; 51434; 53371; 996; 4683; 1019; 9918; 64151; 3796; 23397; 10112; 9688; 9183; 10051; 23244; 83990; 23279	564	563
1.02335e-09	1.54526e-07	Cell Cycle, Mitotic	Reactome	R-HSA-69278	PPP2R1B; MAD2L1; BUB1B; PDS5A; NUP85; KIF2A; CDC16; SMC2; KNTC1; SMC4; NUP160; NUP93; NCAPD2; NCAPD3; AAAS; ZW10; ANAPC7; NUP54; CDC27; CDK4; NCAPH; NCAPG; KIF20A	5519; 4085; 79902; 9735; 10051; 8881; 23310; 701; 10592; 8086; 51434; 53371; 996; 3796; 1019; 9918; 64151; 23397; 10112; 9688; 9183; 23244; 23279	481	480
9.47052e-09	9.63123e-07	Mitotic Prometaphase	Reactome	R-HSA-68877	PPP2R1B; MAD2L1; BUB1B; PDS5A; NUP160; SMC2; KNTC1; NUP85; NCAPD2; SMC4; NCAPH; NCAPG; ZW10; KIF2A	5519; 64151; 3796; 4085; 79902; 23397; 9735; 9183; 10051; 23244; 23279; 9918; 701; 10592	186	186
1.06305e-08	9.63123e-07	Separation of Sister Chromatids	Reactome	R-HSA-2467813	PPP2R1B; MAD2L1; CDC16; BUB1B; CDC27; PDS5A; NUP160; KNTC1; NUP85; ZW10; KIF2A; ANAPC7	5519; 3796; 4085; 79902; 9735; 51434; 9183; 8881; 23244; 996; 23279; 701	129	129
2.68419e-08	1.64652e-06	Mitotic Anaphase	Reactome	R-HSA-68882	PPP2R1B; MAD2L1; CDC16; BUB1B; CDC27; PDS5A; NUP160; KNTC1; NUP85; ZW10; KIF2A; ANAPC7	5519; 3796; 4085; 79902; 9735; 51434; 9183; 8881; 23244; 996; 23279; 701	140	140
2.78258e-08	1.64652e-06	Mitotic Spindle Checkpoint	Reactome	R-HSA-69618	PPP2R1B; MAD2L1; CDC16; BUB1B; CDC27; NUP160; KNTC1; NUP85; ZW10; KIF2A; ANAPC7	5519; 3796; 4085; 79902; 9735; 51434; 996; 9183; 8881; 23279; 701	113	113
2.90776e-08	1.64652e-06	Mitotic Metaphase and Anaphase	Reactome	R-HSA-2555396	PPP2R1B; MAD2L1; CDC16; BUB1B; CDC27; PDS5A; NUP160; KNTC1; NUP85; ZW10; KIF2A; ANAPC7	5519; 3796; 4085; 79902; 9735; 51434; 9183; 8881; 23244; 996; 23279; 701	141	141
9.04105e-08	4.55066e-06	Condensation of Prometaphase Chromosomes	Reactome	R-HSA-2514853	NCAPG; SMC2; SMC4; NCAPD2; NCAPH	10051; 10592; 9918; 23397; 64151	12	12
2.07116e-07	9.38236e-06	Aurora B signaling	PID	aurora_b_pathway	NSUN2; SMC2; SMC4; NCAPD2; NCAPH; NCAPG; KIF20A	10112; 9918; 10051; 23397; 64151; 10592; 54888	41	41
8.90596e-07	3.66764e-05	Vpr-mediated nuclear import of PICs	Reactome	R-HSA-180910	AAAS; PSIP1; NUP54; NUP160; NUP93; NUP85	9688; 79902; 11168; 23279; 53371; 8086	32	32
9.77011e-07	3.68821e-05	Aminosugars metabolism	EHMN	Aminosugars metabolism	COPA; NUP54; NUP160; NUP93; NUP85; MGEA5; COPB2	9688; 79902; 23279; 53371; 1314; 10724; 9276	51	51
1.55434e-06	5.07503e-05	Interactions of Vpr with host cellular proteins	Reactome	R-HSA-176033	AAAS; PSIP1; NUP54; NUP160; NUP93; NUP85	9688; 79902; 11168; 23279; 53371; 8086	35	35
1.56844e-06	5.07503e-05	Methionine and cysteine metabolism	EHMN	Methionine and cysteine metabolism	COPA; MAT2A; NUP54; NUP160; DNMT1; NUP93; NUP85; COPB2	9688; 79902; 23279; 1314; 53371; 4144; 1786; 9276	78	78
1.84913e-06	5.21258e-05	Selenoamino acid metabolism	EHMN	Selenoamino acid metabolism	AHCYL1; NUP54; NUP160; NUP93; NUP85; MAT2A	9688; 79902; 23279; 10768; 53371; 4144	36	36
2.15208e-06	5.21258e-05	Inactivation of APC/C via direct inhibition of the APC/C complex	Reactome	R-HSA-141430	CDC27; MAD2L1; CDC16; ANAPC7; BUB1B	4085; 996; 51434; 8881; 701	21	21
2.15208e-06	5.21258e-05	Inhibition of the proteolytic activity of APC/C required for the onset of anaphase by mitotic spindle checkpoint components	Reactome	R-HSA-141405	CDC27; MAD2L1; CDC16; ANAPC7; BUB1B	4085; 996; 51434; 8881; 701	21	21
2.16246e-06	5.21258e-05	Resolution of Sister Chromatid Cohesion	Reactome	R-HSA-2500257	PPP2R1B; MAD2L1; BUB1B; PDS5A; NUP160; KNTC1; NUP85; ZW10; KIF2A	9735; 5519; 3796; 4085; 79902; 9183; 23244; 23279; 701	109	109
2.23362e-06	5.21258e-05	Cell Cycle Checkpoints	Reactome	R-HSA-69620	PPP2R1B; MAD2L1; CDC16; BUB1B; CDC27; NUP160; KNTC1; NUP85; NBN; BRIP1; ZW10; KIF2A; ANAPC7	5519; 3796; 79902; 9735; 51434; 996; 4085; 9183; 8881; 83990; 4683; 701; 23279	250	249
2.30136e-06	5.21258e-05	COPI-dependent Golgi-to-ER retrograde traffic	Reactome	R-HSA-6811434	COPA; KIF2A; COPB2; ARFGAP2; ZW10; KIF20A; NBAS; KIFC1	3796; 10112; 51594; 3833; 84364; 9183; 1314; 9276	82	82
6.66808e-06	0.00014384	APC-Cdc20 mediated degradation of Nek2A	Reactome	R-HSA-179409	CDC27; MAD2L1; CDC16; ANAPC7; BUB1B	4085; 701; 51434; 8881; 996	26	26
7.56596e-06	0.000149016	Amplification of signal from unattached kinetochores via a MAD2 inhibitory signal	Reactome	R-HSA-141444	PPP2R1B; MAD2L1; BUB1B; NUP160; KNTC1; NUP85; ZW10; KIF2A	5519; 3796; 4085; 79902; 9735; 9183; 23279; 701	96	96
7.56596e-06	0.000149016	Amplification of signal from the kinetochores	Reactome	R-HSA-141424	PPP2R1B; MAD2L1; BUB1B; NUP160; KNTC1; NUP85; ZW10; KIF2A	5519; 3796; 4085; 79902; 9735; 9183; 23279; 701	96	96
9.79521e-06	0.000184885	Cdc20:Phospho-APC/C mediated degradation of Cyclin A	Reactome	R-HSA-174184	CDC27; MAD2L1; CDC16; ANAPC7; BUB1B	4085; 51434; 8881; 701; 996	28	28
1.17361e-05	0.000212657	APC:Cdc20 mediated degradation of cell cycle proteins prior to satisfation of the cell cycle checkpoint	Reactome	R-HSA-179419	CDC27; MAD2L1; CDC16; ANAPC7; BUB1B	4085; 51434; 8881; 701; 996	29	29
1.27532e-05	0.000218135	tRNA processing	Reactome	R-HSA-72306	AAAS; NUP54; NUP160; NSUN2; NUP93; NUP85; DDX1; THADA	1653; 79902; 63892; 53371; 9688; 23279; 8086; 54888	103	103
1.39645e-05	0.000218135	Transport of Ribonucleoproteins into the Host Nucleus	Reactome	R-HSA-168271	NUP160; AAAS; NUP93; NUP85; NUP54	9688; 79902; 23279; 53371; 8086	30	30
1.39645e-05	0.000218135	Regulation of Glucokinase by Glucokinase Regulatory Protein	Reactome	R-HSA-170822	NUP160; AAAS; NUP93; NUP85; NUP54	9688; 79902; 23279; 53371; 8086	30	30
1.39645e-05	0.000218135	NEP/NS2 Interacts with the Cellular Export Machinery	Reactome	R-HSA-168333	NUP160; AAAS; NUP93; NUP85; NUP54	9688; 79902; 53371; 23279; 8086	30	30
1.65096e-05	0.000241254	APC/C:Cdc20 mediated degradation of mitotic proteins	Reactome	R-HSA-176409	CDC27; MAD2L1; CDC16; ANAPC7; BUB1B	4085; 51434; 8881; 701; 996	31	31
1.65096e-05	0.000241254	Export of Viral Ribonucleoproteins from Nucleus	Reactome	R-HSA-168274	NUP160; AAAS; NUP93; NUP85; NUP54	9688; 79902; 53371; 23279; 8086	31	31
1.94021e-05	0.000274366	Activation of APC/C and APC/C:Cdc20 mediated degradation of mitotic proteins	Reactome	R-HSA-176814	CDC27; MAD2L1; CDC16; ANAPC7; BUB1B	4085; 51434; 8881; 701; 996	32	32
1.99869e-05	0.000274366	Mitotic Prophase	Reactome	R-HSA-68875	PPP2R1B; NUP54; NUP160; SMC2; NUP93; NUP85; SMC4; AAAS; NCAPD3	5519; 23310; 79902; 53371; 9688; 10051; 23279; 10592; 8086	144	143
2.2674e-05	0.000293466	Transport of the SLBP independent Mature mRNA	Reactome	R-HSA-159227	NUP160; AAAS; NUP93; NUP85; NUP54	9688; 79902; 23279; 53371; 8086	33	33
2.2674e-05	0.000293466	Rev-mediated nuclear export of HIV RNA	Reactome	R-HSA-165054	NUP160; AAAS; NUP93; NUP85; NUP54	9688; 79902; 53371; 23279; 8086	33	33
2.63593e-05	0.000314231	Nuclear import of Rev protein	Reactome	R-HSA-180746	NUP160; AAAS; NUP93; NUP85; NUP54	9688; 79902; 23279; 53371; 8086	34	34
2.63593e-05	0.000314231	Transport of the SLBP Dependant Mature mRNA	Reactome	R-HSA-159230	NUP160; AAAS; NUP93; NUP85; NUP54	9688; 79902; 23279; 53371; 8086	34	34
2.63593e-05	0.000314231	Nuclear Pore Complex (NPC) Disassembly	Reactome	R-HSA-3301854	NUP160; AAAS; NUP93; NUP85; NUP54	9688; 79902; 23279; 53371; 8086	34	34
2.87331e-05	0.000333746	tRNA processing in the nucleus	Reactome	R-HSA-6784531	AAAS; NUP54; NUP160; NUP93; NUP85; DDX1	1653; 9688; 79902; 23279; 53371; 8086	57	57
2.983e-05	0.000335706	Cellular responses to external stimuli	Reactome	R-HSA-8953897	RPTOR; AAAS; CDC16; NUP54; PRKAG1; NUP160; NUP93; NUP85; CDC27; EZH2; EP400; NBN; CDK4; PIK3C3; ANAPC7	5289; 5571; 79902; 8881; 8086; 57634; 51434; 53371; 996; 4683; 1019; 9688; 23279; 2146; 57521	414	413
3.0384e-05	0.000335706	Golgi-to-ER retrograde transport	Reactome	R-HSA-8856688	COPA; NBAS; COPB2; ARFGAP2; ZW10; KIFC1; KIF2A; KIF20A	1314; 3796; 9276; 10112; 3833; 9183; 51594; 84364	116	116
3.51136e-05	0.000378725	Regulation of APC/C activators between G1/S and early anaphase	Reactome	R-HSA-176408	CDC27; MAD2L1; CDC16; ANAPC7; BUB1B	4085; 996; 51434; 8881; 701	36	36
4.02582e-05	0.000405266	Squalene and cholesterol biosynthesis	EHMN	Squalene and cholesterol biosynthesis	NUP160; NUP93; NUP85; HMGCR; NUP54	3156; 9688; 23279; 53371; 79902	37	37
4.02582e-05	0.000405266	SUMOylation of DNA replication proteins	Reactome	R-HSA-4615885	NUP160; AAAS; NUP93; NUP85; NUP54	9688; 79902; 23279; 53371; 8086	37	37
4.02582e-05	0.000405266	Interactions of Rev with host cellular proteins	Reactome	R-HSA-177243	NUP160; AAAS; NUP93; NUP85; NUP54	9688; 79902; 53371; 23279; 8086	37	37
4.63068e-05	0.000456022	RHO GTPases Activate Formins	Reactome	R-HSA-5663220	PPP2R1B; MAD2L1; BUB1B; NUP160; KNTC1; NUP85; ZW10; KIF2A	5519; 3796; 4085; 79902; 9735; 9183; 23279; 701	123	123
5.53553e-05	0.000533531	Phosphatidylinositol phosphate metabolism	EHMN	Phosphatidylinositol phosphate metabolism	PIK3C3; NUP54; NUP160; NUP93; NUP85; COPA; COPB2	5289; 1314; 79902; 53371; 9276; 9688; 23279	93	93
5.925e-05	0.000559172	Transport of Mature mRNA Derived from an Intronless Transcript	Reactome	R-HSA-159231	NUP160; AAAS; NUP93; NUP85; NUP54	9688; 79902; 23279; 53371; 8086	40	40
6.69114e-05	0.00059433	APC/C-mediated degradation of cell cycle proteins	Reactome	R-HSA-174143	CDC27; MAD2L1; CDC16; ANAPC7; BUB1B	4085; 996; 51434; 8881; 701	41	41
6.69114e-05	0.00059433	Regulation of mitotic cell cycle	Reactome	R-HSA-453276	CDC27; MAD2L1; CDC16; ANAPC7; BUB1B	4085; 996; 51434; 8881; 701	41	41
6.69114e-05	0.00059433	Transport of Mature mRNAs Derived from Intronless Transcripts	Reactome	R-HSA-159234	NUP160; AAAS; NUP93; NUP85; NUP54	9688; 79902; 23279; 53371; 8086	41	41
6.96671e-05	0.000606907	Cellular responses to stress	Reactome	R-HSA-2262752	RPTOR; AAAS; CDC16; NUP54; CDC27; NUP160; NUP93; NUP85; EZH2; EP400; NBN; CDK4; ANAPC7	79902; 8881; 8086; 57634; 51434; 53371; 996; 4683; 1019; 2146; 9688; 23279; 57521	345	344
7.53145e-05	0.000643726	Viral Messenger RNA Synthesis	Reactome	R-HSA-168325	NUP160; AAAS; NUP93; NUP85; NUP54	9688; 79902; 23279; 53371; 8086	42	42
8.55891e-05	0.000717997	Glycosphingolipid metabolism	EHMN	Glycosphingolipid metabolism	COPA; NUP54; NUP160; NUP93; NUP85; COPB2	79902; 9688; 23279; 53371; 1314; 9276	69	69
9.28101e-05	0.000764417	Glycolysis	Reactome	R-HSA-70171	PPP2R1B; NUP54; NUP160; NUP93; AAAS; NUP85	79902; 9688; 5519; 23279; 53371; 8086	71	70
9.45401e-05	0.000764762	Influenza Viral RNA Transcription and Replication	Reactome	R-HSA-168273	NUP160; AAAS; NUP93; NUP85; NUP54	9688; 79902; 23279; 53371; 8086	44	44
0.000110376	0.000877197	protein <i>O</i>-[<i>N</i>-acetyl]-glucosylation	HumanCyc	PWY-7437	OGT; MGEA5	10724; 8473	2	2
0.00011733	0.000900857	Fanconi anemia pathway	PID	fanconi_pathway	WDR48; USP1; NBN; FANCI; BRIP1	7398; 57599; 55215; 4683; 83990	46	46
0.00011733	0.000900857	SUMOylation of RNA binding proteins	Reactome	R-HSA-4570464	NUP160; AAAS; NUP93; NUP85; NUP54	9688; 79902; 53371; 23279; 8086	46	46
0.000125994	0.00093566	superpathway of cholesterol biosynthesis	HumanCyc	PWY66-5	HMGCS1; LBR; HMGCR; CYP51A1	3156; 1595; 3930; 3157	25	25
0.000125994	0.00093566	Cholesterol biosynthesis	Reactome	R-HSA-191273	HMGCS1; LBR; HMGCR; CYP51A1	3156; 1595; 3930; 3157	25	25
0.000131673	0.000962062	Membrane Trafficking	Reactome	R-HSA-199991	GPS1; COPA; SNX5; PRKAG1; KIF2A; CCZ1B; COPB2; ARFGAP2; SNF8; COPS7A; TRAPPC12; SEC16A; CCZ1; ZW10; KIF20A; NBAS; KIFC1	5571; 3833; 11267; 27131; 51622; 221960; 51594; 51112; 3796; 10112; 9183; 1314; 50813; 9276; 9919; 84364; 2873	582	582
0.000137215	0.000986644	Metabolism of RNA	Reactome	R-HSA-8953854	AAAS; TNPO1; HBS1L; NUP54; EIF4G1; HEATR1; NUP93; DIMT1; NUP85; NUP160; DDX5; DDX42; DDX1; CNOT2; UTP18; THADA; NSUN2	63892; 79902; 8086; 53371; 27292; 1981; 1655; 1653; 55127; 3842; 9688; 23279; 54888; 11325; 51096; 4848; 10767	586	584
0.000169711	0.00119845	Glycine, serine, alanine and threonine metabolism	EHMN	Glycine, serine, alanine and threonine metabolism	TARS2; NUP54; NUP160; NUP93; NUP85; AARS2	57505; 9688; 79902; 53371; 80222; 23279	78	78
0.000171963	0.00119845	Vitamin D3 (cholecalciferol) metabolism	EHMN	Vitamin D3 (cholecalciferol) metabolism	NUP160; NUP93; NUP85; NUP54	9688; 79902; 23279; 53371	27	27
0.000192764	0.00132306	Nuclear Envelope Breakdown	Reactome	R-HSA-2980766	NUP160; AAAS; NUP93; NUP85; NUP54	9688; 79902; 53371; 23279; 8086	51	51
0.00021148	0.00140883	snRNP Assembly	Reactome	R-HSA-191859	NUP160; AAAS; NUP93; NUP85; NUP54	9688; 79902; 23279; 53371; 8086	52	52
0.00021148	0.00140883	Metabolism of non-coding RNA	Reactome	R-HSA-194441	NUP160; AAAS; NUP93; NUP85; NUP54	9688; 79902; 23279; 53371; 8086	52	52
0.000228952	0.00149845	Pentose phosphate pathway	EHMN	Pentose phosphate pathway	NUP160; NUP93; NUP85; NUP54	9688; 79902; 23279; 53371	29	29
0.000231549	0.00149845	Influenza Life Cycle	Reactome	R-HSA-168255	NUP160; AAAS; NUP93; NUP85; NUP54	9688; 79902; 23279; 53371; 8086	53	53
0.000253035	0.00161444	Fanconi anemia pathway - Homo sapiens (human)	KEGG	path:hsa03460	WDR48; BRIP1; MLH1; FANCI; USP1	83990; 55215; 4292; 7398; 57599	54	54
0.000278619	0.00175298	Vesicle-mediated transport	Reactome	R-HSA-5653656	GPS1; COPA; SNX5; PRKAG1; KIF2A; CCZ1B; COPB2; ARFGAP2; SNF8; COPS7A; TRAPPC12; SEC16A; CCZ1; ZW10; KIF20A; NBAS; KIFC1	5571; 3833; 11267; 27131; 51622; 221960; 51594; 51112; 3796; 10112; 50813; 9183; 1314; 9276; 9919; 84364; 2873	620	620
0.0002984	0.00180234	Trans-sulfuration and one carbon metabolism	Wikipathways	WP2525	TYMS; DNMT1; AHCYL1; MAT2A	1786; 10768; 7298; 4144	31	31
0.0002984	0.00180234	Vitamin B5 - CoA biosynthesis from pantothenate	EHMN	Vitamin B5 - CoA biosynthesis from pantothenate	NUP160; NUP93; NUP85; NUP54	9688; 79902; 23279; 53371	31	31
0.0002984	0.00180234	Prostaglandin formation from dihomo gama-linoleic acid	EHMN	Prostaglandin formation from dihomo gama-linoleic acid	NUP160; NUP93; NUP85; NUP54	9688; 79902; 23279; 53371	31	31
0.000332014	0.00197898	RHO GTPase Effectors	Reactome	R-HSA-195258	PPP2R1B; MAD2L1; BUB1B; NUP160; KNTC1; NUP85; PTK2; CIT; ZW10; PIK3C3; KIF2A	5519; 11113; 3796; 4085; 79902; 9735; 5289; 9183; 5747; 701; 23279	301	300
0.000349311	0.00205504	Host Interactions of HIV factors	Reactome	R-HSA-162909	AAAS; PSIP1; NUP54; NUP160; NUP93; NUP85	79902; 11168; 53371; 9688; 23279; 8086	89	89
0.000371061	0.00215501	Glucose metabolism	Reactome	R-HSA-70326	PPP2R1B; NUP54; NUP160; NUP93; AAAS; NUP85	5519; 79902; 53371; 9688; 23279; 8086	91	90
0.000383397	0.00219847	akap95 role in mitosis and chromosome dynamics	BioCarta	akap95pathway	PRKAG1; DDX5; NCAPD2	5571; 9918; 1655	14	14
0.000475557	0.00269284	Cholesterol Biosynthesis Pathway	Wikipathways	WP197	HMGCS1; HMGCR; CYP51A1	1595; 3157; 3156	15	15
0.000521347	0.00291568	Influenza Infection	Reactome	R-HSA-168254	NUP160; AAAS; NUP93; NUP85; NUP54	9688; 79902; 23279; 53371; 8086	63	63
0.000618158	0.00341494	Cellular response to heat stress	Reactome	R-HSA-3371556	RPTOR; AAAS; NUP54; NUP160; NUP93; NUP85	79902; 53371; 9688; 57521; 23279; 8086	99	99
0.000646363	0.00352774	Glycolysis and Gluconeogenesis	EHMN	Glycolysis and Gluconeogenesis	NUP160; ME2; NUP93; NUP85; NUP54	9688; 79902; 23279; 53371; 4200	67	66
0.000741359	0.00399804	Sterol Regulatory Element-Binding Proteins (SREBP) signalling	Wikipathways	WP1982	PRKAG1; HMGCS1; ACLY; HMGCR; CYP51A1	3157; 1595; 47; 3156; 5571	68	68
0.000788013	0.00419964	Intra-Golgi and retrograde Golgi-to-ER traffic	Reactome	R-HSA-6811442	COPA; NBAS; COPB2; ARFGAP2; ZW10; KIFC1; KIF2A; KIF20A	1314; 3796; 9276; 10112; 3833; 9183; 51594; 84364	186	186
0.00084642	0.00445847	SUMOylation of chromatin organization proteins	Reactome	R-HSA-4551638	NUP160; AAAS; NUP93; NUP85; NUP54	9688; 79902; 23279; 53371; 8086	70	70
0.000970492	0.00505325	Putative anti-Inflammatory metabolites formation from EPA	EHMN	Putative anti-Inflammatory metabolites formation from EPA	NUP160; NUP93; NUP85; NUP54	9688; 79902; 23279; 53371	42	42
0.00102432	0.00514183	Transport of Mature mRNA derived from an Intron-Containing Transcript	Reactome	R-HSA-159236	NUP160; AAAS; NUP93; NUP85; NUP54	9688; 79902; 23279; 53371; 8086	73	73
0.00106136	0.00514183	De novo fatty acid biosynthesis	EHMN	De novo fatty acid biosynthesis	NUP160; NUP93; NUP85; NUP54	9688; 79902; 53371; 23279	43	43
0.00106136	0.00514183	Vitamin E metabolism	EHMN	Vitamin E metabolism	NUP160; NUP93; NUP85; NUP54	79902; 9688; 23279; 53371	43	43
0.00114641	0.00514183	Phosphorylation of the APC/C	Reactome	R-HSA-176412	CDC27; CDC16; ANAPC7	996; 51434; 8881	20	20
0.00114641	0.00514183	Conversion from APC/C:Cdc20 to APC/C:Cdh1 in late anaphase	Reactome	R-HSA-176407	CDC27; CDC16; ANAPC7	996; 51434; 8881	20	20
0.00114641	0.00514183	Activation of gene expression by SREBF (SREBP)	Wikipathways	WP2706	HMGCS1; HMGCR; CYP51A1	1595; 3156; 3157	20	20
0.00114641	0.00514183	S-Adenosylhomocysteine (SAH) Hydrolase Deficiency	SMPDB	SMP00214	DNMT1; MAT2A; MARS	1786; 4141; 4144	20	20
0.00114641	0.00514183	Methionine Metabolism	SMPDB	SMP00033	DNMT1; MAT2A; MARS	1786; 4141; 4144	20	20
0.00114641	0.00514183	Methionine Adenosyltransferase Deficiency	SMPDB	SMP00221	DNMT1; MAT2A; MARS	1786; 4141; 4144	20	20
0.00114641	0.00514183	Glycine N-methyltransferase Deficiency	SMPDB	SMP00222	DNMT1; MAT2A; MARS	1786; 4141; 4144	20	20
0.00114641	0.00514183	Hypermethioninemia	SMPDB	SMP00341	DNMT1; MAT2A; MARS	1786; 4141; 4144	20	20
0.00114641	0.00514183	Methylenetetrahydrofolate Reductase Deficiency (MTHFRD)	SMPDB	SMP00340	DNMT1; MAT2A; MARS	1786; 4141; 4144	20	20
0.00114641	0.00514183	Homocystinuria-megaloblastic anemia due to defect in cobalamin metabolism, cblG complementation type	SMPDB	SMP00570	DNMT1; MAT2A; MARS	1786; 4141; 4144	20	20
0.00114641	0.00514183	Cystathionine Beta-Synthase Deficiency	SMPDB	SMP00177	DNMT1; MAT2A; MARS	1786; 4141; 4144	20	20
0.00121927	0.00535519	HIV Life Cycle	Reactome	R-HSA-162587	AAAS; PSIP1; NUP54; NUP160; NUP93; PDCD6IP; NUP85	79902; 53371; 9688; 23279; 10015; 11168; 8086	156	154
0.00122858	0.00535519	SUMOylation of DNA damage response and repair proteins	Reactome	R-HSA-3108214	NUP160; AAAS; NUP93; NUP85; NUP54	9688; 23279; 53371; 79902; 8086	76	76
0.00148493	0.00535519	Vitamin B3 (nicotinate and nicotinamide) metabolism	EHMN	Vitamin B3 (nicotinate and nicotinamide) metabolism	NUP160; NUP93; NUP85; NUP54	9688; 79902; 23279; 53371	47	47
0.00152499	0.00535519	superpathway of pyrimidine deoxyribonucleotides <i>de novo</i> biosynthesis	HumanCyc	PWY-7211	TYMS; DTYMK; CTPS1	1503; 1841; 7298	22	22
0.00152499	0.00535519	Pravastatin Action Pathway	SMPDB	SMP00089	HMGCS1; HMGCR; CYP51A1	3156; 3157; 1595	22	22
0.00152499	0.00535519	Atorvastatin Action Pathway	SMPDB	SMP00131	HMGCS1; HMGCR; CYP51A1	3156; 3157; 1595	22	22
0.00152499	0.00535519	Rosuvastatin Action Pathway	SMPDB	SMP00092	HMGCS1; HMGCR; CYP51A1	3156; 3157; 1595	22	22
0.00152499	0.00535519	Lovastatin Action Pathway	SMPDB	SMP00099	HMGCS1; HMGCR; CYP51A1	3156; 3157; 1595	22	22
0.00152499	0.00535519	Cerivastatin Action Pathway	SMPDB	SMP00111	HMGCS1; HMGCR; CYP51A1	3156; 3157; 1595	22	22
0.00152499	0.00535519	Fluvastatin Action Pathway	SMPDB	SMP00119	HMGCS1; HMGCR; CYP51A1	3156; 3157; 1595	22	22
0.00152499	0.00535519	Simvastatin Action Pathway	SMPDB	SMP00082	HMGCS1; HMGCR; CYP51A1	3157; 1595; 3156	22	22
0.00152499	0.00535519	Hyper-IgD syndrome	SMPDB	SMP00509	HMGCS1; HMGCR; CYP51A1	3157; 1595; 3156	22	22
0.00152499	0.00535519	Cholesteryl ester storage disease	SMPDB	SMP00508	HMGCS1; HMGCR; CYP51A1	3157; 1595; 3156	22	22
0.00152499	0.00535519	Lysosomal Acid Lipase Deficiency (Wolman Disease)	SMPDB	SMP00319	HMGCS1; HMGCR; CYP51A1	3157; 1595; 3156	22	22
0.00152499	0.00535519	Mevalonic aciduria	SMPDB	SMP00510	HMGCS1; HMGCR; CYP51A1	3157; 1595; 3156	22	22
0.00152499	0.00535519	Wolman disease	SMPDB	SMP00511	HMGCS1; HMGCR; CYP51A1	3157; 1595; 3156	22	22
0.00152499	0.00535519	Smith-Lemli-Opitz Syndrome (SLOS)	SMPDB	SMP00389	HMGCS1; HMGCR; CYP51A1	3157; 1595; 3156	22	22
0.00152499	0.00535519	Chondrodysplasia Punctata II, X Linked Dominant (CDPX2)	SMPDB	SMP00388	HMGCS1; HMGCR; CYP51A1	3157; 1595; 3156	22	22
0.00152499	0.00535519	CHILD Syndrome	SMPDB	SMP00387	HMGCS1; HMGCR; CYP51A1	3157; 1595; 3156	22	22
0.00152499	0.00535519	Desmosterolosis	SMPDB	SMP00386	HMGCS1; HMGCR; CYP51A1	3157; 1595; 3156	22	22
0.00152499	0.00535519	Hypercholesterolemia	SMPDB	SMP00209	HMGCS1; HMGCR; CYP51A1	3157; 1595; 3156	22	22
0.00152499	0.00535519	Steroid Biosynthesis	SMPDB	SMP00023	HMGCS1; HMGCR; CYP51A1	3157; 1595; 3156	22	22
0.00152499	0.00535519	Alendronate Action Pathway	SMPDB	SMP00095	HMGCS1; HMGCR; CYP51A1	3157; 1595; 3156	22	22
0.00152499	0.00535519	Risedronate Action Pathway	SMPDB	SMP00112	HMGCS1; HMGCR; CYP51A1	3157; 1595; 3156	22	22
0.00152499	0.00535519	Pamidronate Action Pathway	SMPDB	SMP00117	HMGCS1; HMGCR; CYP51A1	3157; 1595; 3156	22	22
0.00152499	0.00535519	Zoledronate Action Pathway	SMPDB	SMP00107	HMGCS1; HMGCR; CYP51A1	3157; 1595; 3156	22	22
0.00152499	0.00535519	Ibandronate Action Pathway	SMPDB	SMP00079	HMGCS1; HMGCR; CYP51A1	3157; 1595; 3156	22	22
0.00152499	0.00535519	Autodegradation of Cdh1 by Cdh1:APC/C	Reactome	R-HSA-174084	CDC27; CDC16; ANAPC7	51434; 8881; 996	22	22
0.00161029	0.0055684	zymosterol biosynthesis	HumanCyc	PWY-6074	LBR; CYP51A1	3930; 1595	6	6
0.00161029	0.0055684	methionine degradation	HumanCyc	METHIONINE-DEG1-PWY	MAT2A; AHCYL1	10768; 4144	6	6
0.0016339	0.00560725	Regulation of HSF1-mediated heat shock response	Reactome	R-HSA-3371453	NUP160; AAAS; NUP93; NUP85; NUP54	9688; 79902; 23279; 53371; 8086	81	81
0.00172548	0.00587702	Transport of Mature Transcript to Cytoplasm	Reactome	R-HSA-72202	NUP160; AAAS; NUP93; NUP85; NUP54	9688; 79902; 23279; 53371; 8086	82	82
0.00174029	0.00588321	APC/C:Cdc20 mediated degradation of Securin	Reactome	R-HSA-174154	CDC27; CDC16; ANAPC7	51434; 8881; 996	23	23
0.0019335	0.00648796	DNA Repair	Reactome	R-HSA-73894	GPS1; RIF1; WDR48; USP1; MLH1; USP7; NBN; BRIP1; FANCI; COPS7A	55183; 4292; 4683; 50813; 7398; 57599; 83990; 2873; 55215; 7874	320	317
0.00197366	0.00657402	APC/C:Cdc20 mediated degradation of Cyclin B	Reactome	R-HSA-174048	CDC27; CDC16; ANAPC7	51434; 8881; 996	24	24
0.00198881	0.00657615	Cell cycle - Homo sapiens (human)	KEGG	path:hsa04110	MAD2L1; CDC16; BUB1B; CDC27; CDK4; ANAPC7	8881; 701; 51434; 996; 4085; 1019	124	124
0.00222561	0.00719937	Methionine Cysteine metabolism	INOH	None	MAT2A; AHCYL1; MARS	4141; 10768; 4144	25	25
0.00223883	0.00719937	Mevalonate pathway	Wikipathways	WP3963	HMGCS1; HMGCR	3157; 3156	7	7
0.00223883	0.00719937	DDX1 as a regulatory component of the Drosha microprocessor	Wikipathways	WP2942	NBN; DDX1	4683; 1653	7	7
0.00224086	0.00719937	Validated targets of C-MYC transcriptional activation	PID	myc_activpathway	EIF4G1; HUWE1; CDK4; NBN; TRRAP	10075; 1981; 4683; 8295; 1019	87	87
0.00242755	0.00774424	Purine metabolism	EHMN	Purine metabolism	COPA; NUP54; NUP160; NUP93; NUP85; ATP6V0A1; COPB2; GFM2	1314; 79902; 53371; 535; 9276; 9688; 23279; 84340	223	222
0.00247551	0.007842	Retinoblastoma Gene in Cancer	Wikipathways	WP2446	SMC2; HLTF; DNMT1; CDK4; TYMS	1786; 10592; 6596; 1019; 7298	89	89
0.00249664	0.00785403	Activation of gene expression by SREBF (SREBP)	Reactome	R-HSA-2426168	HMGCS1; HMGCR; CYP51A1	3156; 1595; 3157	26	26
0.00260637	0.00814265	Metabolism of proteins	Reactome	R-HSA-392499	AAAS; NUP85; USP7; TARS2; ARFGAP2; SEC16A; USP24; SHPRH; GPS1; PMPCB; WDR48; MTX2; AARS2; CCT6A; NUP160; COPA; PSME4; NUP93; TRRAP; PIGS; MRPL2; USP19; NAGK; COPS7A; NUP54; OGT; EIF4G1; TBCD; PSMD13; RABGGTB; MARS; HLTF; COPB2; GFM2	7874; 23279; 8295; 5719; 84364; 5876; 9512; 79902; 6904; 57599; 8086; 55577; 94005; 50813; 2873; 9276; 4141; 8473; 1981; 23358; 23198; 10651; 9688; 6596; 10869; 57505; 1314; 257218; 908; 51069; 53371; 84340; 80222; 9919	2008	1999
0.00278723	0.00864805	APC/C:Cdh1 mediated degradation of Cdc20 and other APC/C:Cdh1 targeted proteins in late mitosis/early G1	Reactome	R-HSA-174178	CDC27; CDC16; ANAPC7	51434; 8881; 996	27	27
0.00304574	0.00938586	Pyrimidine metabolism	EHMN	Pyrimidine metabolism	COPA; NUP54; NUP160; NUP93; NUP85; COPB2	79902; 1314; 53371; 9276; 9688; 23279	136	135
0.00309782	0.0094182	One Carbon Metabolism	Wikipathways	WP241	TYMS; GART; DNMT1	1786; 2618; 7298	28	28
0.00309782	0.0094182	CDK-mediated phosphorylation and removal of Cdc6	Reactome	R-HSA-69017	CDC27; CDC16; ANAPC7	51434; 8881; 996	28	28
0.00315926	0.00954097	Glycerophospholipid metabolism	EHMN	Glycerophospholipid metabolism	COPA; NUP54; NUP160; NUP93; NUP85; COPB2	1314; 53371; 9276; 9688; 79902; 23279	136	136
0.00327591	0.00982773	Ubiquitin mediated proteolysis - Homo sapiens (human)	KEGG	path:hsa04120	UBE3A; CDC16; CDC27; BIRC6; HUWE1; ANAPC7	57448; 7337; 8881; 51434; 10075; 996	137	137
0.00365369	0.010889	Lysine metabolism	EHMN	Lysine metabolism	NUP160; NUP93; NUP85; NUP54	9688; 79902; 23279; 53371	60	60
0.00376416	0.0110627	Cellular Senescence	Reactome	R-HSA-2559583	CDC16; CDC27; EZH2; EP400; NBN; CDK4; ANAPC7	2146; 57634; 51434; 996; 4683; 8881; 1019	189	188
0.00377488	0.0110627	Late Phase of HIV Life Cycle	Reactome	R-HSA-162599	AAAS; NUP54; NUP160; NUP93; PDCD6IP; NUP85	9688; 79902; 53371; 23279; 10015; 8086	143	141
0.00378525	0.0110627	cysteine biosynthesis	HumanCyc	PWY-6292	MAT2A; AHCYL1	10768; 4144	9	9
0.00415381	0.012062	Regulation of cholesterol biosynthesis by SREBP (SREBF)	Reactome	R-HSA-1655829	HMGCS1; HMGCR; CYP51A1	3156; 1595; 3157	31	31
0.00459543	0.0132594	HIV Infection	Reactome	R-HSA-162906	AAAS; PSIP1; NUP54; NUP160; NUP93; PDCD6IP; NUP85	9688; 79902; 53371; 10015; 23279; 11168; 8086	197	195
0.00464496	0.0133175	S Phase	Reactome	R-HSA-69242	CDC27; CDK4; PDS5A; CDC16; ANAPC7	51434; 996; 8881; 1019; 23244	103	103
0.00469897	0.0133876	mevalonate pathway	HumanCyc	PWY-922	HMGCS1; HMGCR	3156; 3157	10	10
0.00510751	0.0144606	Infectious disease	Reactome	R-HSA-5663205	AAAS; PSIP1; NUP54; NUP160; NUP93; PDCD6IP; NUP85; ANTXR1	9688; 79902; 53371; 10015; 8086; 23279; 11168; 84168	253	251
0.00524441	0.014756	Transcriptional regulation by small RNAs	Reactome	R-HSA-5578749	NUP160; AAAS; NUP93; NUP85; NUP54	79902; 53371; 9688; 23279; 8086	107	106
0.00540417	0.0151117	Interconversion of nucleotide di- and triphosphates	Reactome	R-HSA-499943	TYMS; DTYMK; CTPS1	1503; 1841; 7298	34	34
0.00572011	0.015897	AMP-activated Protein Kinase (AMPK) Signaling	Wikipathways	WP1403	RPTOR; PRKAG1; PIK3C3; HMGCR	5289; 57521; 3156; 5571	68	68
0.00579512	0.0160073	Signaling by Rho GTPases	Reactome	R-HSA-194315	PPP2R1B; MAD2L1; BUB1B; NUP160; KNTC1; NUP85; PTK2; CIT; ZW10; PIK3C3; KIF2A	5519; 4085; 79902; 9735; 5289; 701; 11113; 3796; 9183; 23279; 5747	435	430
0.00590312	0.0162067	Transcriptional Regulation by TP53	Reactome	R-HSA-3700989	RPTOR; PPP2R1B; PRKAG1; MLH1; USP7; RABGGTB; NBN; CNOT2; BRIP1; FANCI	5876; 5519; 4292; 5571; 7874; 4683; 83990; 55215; 4848; 57521	374	371
0.00635025	0.0173293	Target Of Rapamycin (TOR) Signaling	Wikipathways	WP1471	RPTOR; PRKAG1; HMGCR	57521; 3156; 5571	36	36
0.00679732	0.0183285	superpathway of geranylgeranyldiphosphate biosynthesis I (via mevalonate)	HumanCyc	PWY-5910	HMGCS1; HMGCR	3156; 3157	12	12
0.00679732	0.0183285	Selenoamino Acid Metabolism	SMPDB	SMP00029	MAT2A; MARS	4144; 4141	12	12
0.00738909	0.0198063	tRNA charging	HumanCyc	TRNA-CHARGING-PWY	AARS2; TARS2; MARS	57505; 4141; 80222	38	38
0.007978	0.0206516	cholesterol biosynthesis I	HumanCyc	PWY66-341	LBR; CYP51A1	3930; 1595	13	13
0.007978	0.0206516	cholesterol biosynthesis II (via 24,25-dihydrolanosterol)	HumanCyc	PWY66-3	LBR; CYP51A1	3930; 1595	13	13
0.007978	0.0206516	cholesterol biosynthesis III (via desmosterol)	HumanCyc	PWY66-4	LBR; CYP51A1	3930; 1595	13	13
0.007978	0.0206516	Gemcitabine Action Pathway	SMPDB	SMP00446	TYMS; CTPS1	7298; 1503	13	13
0.007978	0.0206516	Gemcitabine Metabolism Pathway	SMPDB	SMP00603	TYMS; CTPS1	7298; 1503	13	13
0.007978	0.0206516	Antimetabolite Pathway - Folate Cycle, Pharmacodynamics	PharmGKB	PA165291575	TYMS; GART	7298; 2618	13	13
0.00852269	0.0216899	Human T-cell leukemia virus 1 infection - Homo sapiens (human)	KEGG	path:hsa05166	MAD2L1; CDC16; BUB1B; CDC27; TRRAP; CDK4; ANAPC7	8295; 8881; 701; 51434; 996; 4085; 1019	219	219
0.00852275	0.0216899	mTOR signalling	Reactome	R-HSA-165159	RPTOR; PRKAG1; EIF4G1	1981; 57521; 5571	41	40
0.00852275	0.0216899	Fanconi Anemia Pathway	Reactome	R-HSA-6783310	WDR48; USP1; FANCI	7398; 55215; 57599	41	40
0.00870597	0.0219638	EGFR1	NetPath	Pathway_EGFR1	PTK2; AHCYL1; SNX5; EIF4G1; HUWE1; ZFYVE16; PDCD6IP; FLOT1; TOM1L1; ANTXR1; ASAP1	10040; 10768; 27131; 10075; 1981; 9765; 50807; 5747; 84168; 10211; 10015	457	455
0.00872735	0.0219638	Ub-specific processing proteases	Reactome	R-HSA-5689880	USP19; WDR48; PSME4; PSMD13; USP7; TRRAP; USP24	10869; 23198; 8295; 23358; 5719; 57599; 7874	220	220
0.00877851	0.0219705	SUMO E3 ligases SUMOylate target proteins	Reactome	R-HSA-3108232	NUP160; AAAS; NUP93; NUP85; NUP54	79902; 53371; 9688; 23279; 8086	120	120
0.00924376	0.0226626	Mitotic Telophase/Cytokinesis	Reactome	R-HSA-68884	PDS5A; KIF20A	10112; 23244	14	14
0.00924376	0.0226626	TP53 Regulates Transcription of DNA Repair Genes	Wikipathways	WP3808	MLH1; FANCI	55215; 4292	14	14
0.00924381	0.0226626	insulin	INOH	None	RPTOR; PRKAG1; EIF4G1; PPP2R1B	1981; 57521; 5519; 5571	78	78
0.00925516	0.0226626	Post-translational protein modification	Reactome	R-HSA-597592	AAAS; NUP85; USP7; ARFGAP2; SEC16A; USP24; SHPRH; GPS1; WDR48; NUP160; COPA; PSME4; NUP93; TRRAP; PIGS; USP19; NAGK; COPS7A; NUP54; OGT; PSMD13; RABGGTB; HLTF; COPB2	7874; 10869; 23279; 8295; 5719; 84364; 5876; 79902; 57599; 8086; 55577; 94005; 50813; 2873; 9276; 8473; 23358; 23198; 9688; 6596; 1314; 257218; 53371; 9919	1383	1378
0.00948768	0.0231071	RNA transport - Homo sapiens (human)	KEGG	path:hsa03013	AAAS; NUP54; EIF4G1; NUP93; NUP85; NUP160	79902; 53371; 23279; 8086; 1981; 9688	171	171
0.00975303	0.0236263	tRNA Aminoacylation	Reactome	R-HSA-379724	AARS2; TARS2; MARS	57505; 4141; 80222	42	42
