# Supplementary material for: Indisulam targets RNA splicing and metabolism to serve as a therapeutic strategy for high-risk neuroblastoma
Source: Nat Commun. 2022 Mar 16;13:1380. doi: 10.1038/s41467-022-28907-3 (PMC8927615; doi:10.1038/s41467-022-28907-3)
Supplement: Supplementary file 5 — Supplementary Data 2 [file 41467_2022_28907_MOESM5_ESM.xlsx]

## Sheet: Sheet1
Tracer: U-13C-glutamine
R01
'compound Name'	'Pyruvic acid'	'Pyruvic acid'	'Pyruvic acid'	'Pyruvic acid'	'Lactic acid 261'	'Lactic acid 261'	'Lactic acid 261'	'Lactic acid 261'	'Alanine 260'	'Alanine 260'	'Alanine 260'	'Alanine 260'	'Glycine 246'	'Glycine 246'	'Glycine 246'	'Valine'	'Valine'	'Valine'	'Valine'	'Valine'	'Valine'	'Leucine'	'Leucine'	'Leucine'	'Leucine'	'Leucine'	'Leucine'	'Leucine'	'Isoleucine'	'Isoleucine'	'Isoleucine'	'Isoleucine'	'Isoleucine'	'Isoleucine'	'Isoleucine'	'Succinic acid'	'Succinic acid'	'Succinic acid'	'Succinic acid'	'Succinic acid'	'Proline'	'Proline'	'Proline'	'Proline'	'Proline'	'Proline'	'Fumaric acid'	'Fumaric acid'	'Fumaric acid'
'Isotope'	0	1	2	3	0	1	2	3	0	1	2	3	0	1	2	0	1	2	3	4	5	0	1	2	3	4	5	6	0	1	2	3	4	5	6	0	1	2	3	4	0	1	2	3	4	5	0	1	2
Glutamine KELLY PARENTAL VC	0.997655	3.68356e-20	0.00014641	0.00219815	0.987751	0.00104112	0.01085	0.000358296	0.993261	0.00415154	0.000416527	0.00217126	1	0	0	0.981444	0.00373186	0.00134981	0.00849888	0.00093395	0.00404129	0.993624	0.00412308	0.000939412	0.00102631	8.30341e-06	0.00027873	0	0.993262	0.00380134	0.00157211	0.000982887	0.000106539	0.000274794	3.5213e-20	0.887665	0.0157574	0.0213393	1.30041e-19	0.0752381	0.457663	0.0210795	0.0245931	0.0870827	0.0142268	0.395355	0.657272	0.0721179	0.0445014
Glutamine KELLY PARENTAL INDISULAM	0.997743	0.000961911	0.000622098	0.000673041	0.988986	0.00180317	0.0091902	2.03185e-05	0.9967	0.000830275	0.000597333	0.00187265	1	0	0	0.985604	0.00228065	0.00112792	0.0069685	0.00045586	0.00356356	0.993283	0.00538017	8.86666e-06	0.000957386	7.6706e-05	0.000294148	4.75682e-20	0.99511	0.0021358	0.00125974	0.00097437	0.000201246	0.000318451	1.15549e-20	0.976159	0.00906498	0.0022206	0.000552218	0.0120029	0.594954	0.0159571	0.0185091	0.0635186	0.0471009	0.25996	0.799079	0.0736485	0.0215388
Glutamine KELLY DCAF15 WT VC	0.995301	0.00110236	0.00143993	0.00215653	0.973179	0.000361238	0.0250576	0.00140234	0.995861	0.00121444	3.87367e-19	0.00292418	1	0	0	0.967291	0.00276643	0.00184914	0.0184678	0.00144674	0.00817902	0.991788	0.00484347	0.00138348	0.00140685	0.000558224	3.2738e-19	1.96762e-05	0.989313	0.00279668	0.00616083	0.00170161	2.79202e-05	2.96238e-19	2.69232e-20	0.872465	0.0165804	0.0280972	0.000228216	0.0826294	0.5565	0.0317832	0.0274971	0.10145	0.0100962	0.272674	0.71128	0.0827641	0.0471604
Glutamine KELLY DCAF15 WT INDISULAM	0.999238	0.000373546	0.000268235	0.000119969	0.990279	0.000767449	0.0089533	0	0.996985	0.00241765	2.37168e-19	0.000597396	1	0	0	0.986992	0.00337138	0.00106827	0.00554375	0.000199676	0.00282446	0.994155	0.00433218	0.000719286	0.000603528	5.12675e-06	0.000185343	6.06612e-20	0.995991	0.00211728	0.000470798	0.00125044	0.000116113	5.47886e-05	2.25875e-21	0.984038	0.00526171	0.00196726	0.000860595	0.00787213	0.6797	0.0294048	0.00942734	0.0642677	0.0483359	0.168864	0.781982	0.100792	0.0175939
Glutamine KELLY DCAF15 KO VC	0.997245	0.0010546	0.000154904	0.00154504	0.97913	0	0.0206145	0.000255681	0.997183	0.000435353	2.30637e-05	0.00235816	1	0	0	0.967664	0.00498495	0.00443172	0.0154562	0.000414496	0.00704901	0.993186	0.00394087	0.000833845	0.00147424	0.000239039	0.000326199	7.71437e-19	0.99358	0.00110523	0.00323791	0.00194489	0.000131588	3.77604e-19	2.44548e-20	0.902357	0.010653	0.017841	8.74942e-20	0.0691492	0.475869	0.0195963	0.0147783	0.10207	0.00987305	0.377813	0.750257	0.0660069	0.0336823
Glutamine KELLY DCAF15 KO INDISULAM	0.998162	0	0.00039688	0.00144152	0.992157	0.00125179	0.00625419	0.000337451	0.997869	0.0013739	8.58767e-05	0.000671419	1	0	0	0.988233	0.00267569	0.00177676	0.00458561	0.000450447	0.00227807	0.995366	0.00384301	1.70448e-20	0.00053394	4.76576e-05	0.00020921	1.8507e-19	0.996993	0.000562064	0.000791627	0.00132223	0.000294496	3.62995e-05	5.03288e-21	0.962666	0.0132712	0.00409534	0.000198683	0.0197684	0.530284	0.00780387	0.0107605	0.0557839	0.049864	0.345504	0.689682	0.10328	0.0298037
R02
'compound Name'	'Pyruvic acid'	'Pyruvic acid'	'Pyruvic acid'	'Pyruvic acid'	'Lactic acid 261'	'Lactic acid 261'	'Lactic acid 261'	'Lactic acid 261'	'Alanine 260'	'Alanine 260'	'Alanine 260'	'Alanine 260'	'Glycine 246'	'Glycine 246'	'Glycine 246'	'Valine'	'Valine'	'Valine'	'Valine'	'Valine'	'Valine'	'Leucine'	'Leucine'	'Leucine'	'Leucine'	'Leucine'	'Leucine'	'Leucine'	'Isoleucine'	'Isoleucine'	'Isoleucine'	'Isoleucine'	'Isoleucine'	'Isoleucine'	'Isoleucine'	'Succinic acid'	'Succinic acid'	'Succinic acid'	'Succinic acid'	'Succinic acid'	'Proline'	'Proline'	'Proline'	'Proline'	'Proline'	'Proline'	'Fumaric acid'	'Fumaric acid'	'Fumaric acid'
'Isotope'	0	1	2	3	0	1	2	3	0	1	2	3	0	1	2	0	1	2	3	4	5	0	1	2	3	4	5	6	0	1	2	3	4	5	6	0	1	2	3	4	0	1	2	3	4	5	0	1	2
Glutamine KELLY PARENTAL VC	0.995441	0.00125055	0.00120864	0.00210009	0.989757	0.000467952	0.00899824	0.000777094	0.995074	0.0009112	5.13586e-19	0.00401451	1	0	0	0.981869	0.00430698	0.00111156	0.0084222	0.000386375	0.00390419	0.994925	0.00369389	0.000905978	0.000280525	0.000116133	3.66626e-05	4.20377e-05	0.992031	0.00311751	0.00348959	0.00136143	6.6106e-19	1.81583e-20	1.44912e-20	0.868114	0.0262144	0.0260753	5.63773e-20	0.0795965	0.449595	0.0102152	0.0199046	0.0879715	0.00967546	0.422639	0.714954	0.0427063	0.0417473
Glutamine KELLY PARENTAL INDISULAM	1	0	0	0	0.986783	0.000492914	0.0122727	0.000450922	0.996633	0.000436138	3.42989e-19	0.00293105	1	0	0	0.977709	0.003708	0.000678226	0.0110748	0.000952139	0.0058773	0.992087	0.0060598	0.00126126	0.00059193	4.75793e-19	3.76411e-21	6.10317e-20	0.995082	0.000842938	0.00169687	0.00237857	4.34976e-19	0	1.15848e-20	0.945301	0.025468	0.00987432	1.35087e-19	0.0193565	0.595312	0.0163871	0.00120497	0.0400902	0.0241188	0.322887	0.851585	0.0337738	0.00838782
Glutamine KELLY DCAF15 WT VC	0.996717	0.00146938	0.000336269	0.00147706	0.984927	0.000854381	0.0138308	0.000388105	0.994577	0	0.000717403	0.00470563	1	0	0	0.975227	0.00494097	0.00232787	0.0116701	0.000614065	0.0052203	0.994072	0.00439376	0.000674635	0.000824734	3.44873e-05	0	3.38248e-20	0.993992	0.00151628	0.00247331	0.00200343	1.51758e-05	2.62892e-19	8.95797e-21	0.849187	0.0457479	0.0361689	0	0.0688962	0.571808	0.0382752	0.0240174	0.0904277	0.0253433	0.250128	0.763074	0.0488389	0.0447949
Glutamine KELLY DCAF15 WT INDISULAM	0.996618	0.00174367	0.000990113	0.000648399	0.984444	0.000177492	0.0144455	0.000933113	0.993669	0.000333194	4.28426e-19	0.00599778	1	0	0	0.975556	0.0067868	0.00164237	0.00999069	0.000753634	0.00527038	0.993299	0.00565396	0.000121766	0.000925046	5.61307e-19	0	5.83295e-20	0.995098	0.00221475	0.000828233	0.00185926	2.17057e-19	2.6956e-19	0	0.94085	0.039277	0.0060909	9.93921e-05	0.013683	0.651193	0.0169122	0.0200374	0.0510545	0.0498774	0.210925	0.847183	0.05625	0.0116423
Glutamine KELLY DCAF15 KO VC	0.996988	0.000670714	0.000529829	0.00181129	0.98599	0.000481917	0.0117216	0.00180622	0.990967	0.00108104	0.00135915	0.00659287	1	0	0	0.978147	0.00374279	0.000639059	0.0113839	0.000400834	0.00568632	0.995559	0.00330434	9.18332e-05	0.00104533	3.66409e-19	1.05048e-21	5.17882e-20	0.994157	0.0019015	0.0028409	0.00103062	7.0049e-05	2.30608e-20	1.10235e-20	0.812316	0.0504548	0.0451801	0	0.0920489	0.419617	0.0115996	0.0180789	0.0779276	0.0288534	0.443923	0.711496	0.0420454	0.0298375
Glutamine KELLY DCAF15 KO INDISULAM	0.99512	0.0017554	0.00126675	0.00185775	0.987918	0.000129529	0.0111824	0.000770576	0.989655	0.00343177	0.0014668	0.00544615	1	0	0	0.978561	0.00291017	0.00229065	0.0107721	0.00067128	0.00479469	0.994166	0.00417455	0.000943825	0.000663036	5.23437e-05	0	2.7649e-20	0.995851	0.000200833	0.00169196	0.00225638	4.07196e-19	0	0	0.887504	0.0381311	0.0225248	7.22252e-20	0.0518405	0.434089	0.00491538	0.0148489	0.0617718	0.0364787	0.447896	0.716295	0.0378728	0.0236185
R03
'compound Name'	'Pyruvic acid'	'Pyruvic acid'	'Pyruvic acid'	'Pyruvic acid'	'Lactic acid 261'	'Lactic acid 261'	'Lactic acid 261'	'Lactic acid 261'	'Alanine 260'	'Alanine 260'	'Alanine 260'	'Alanine 260'	'Glycine 246'	'Glycine 246'	'Glycine 246'	'Valine'	'Valine'	'Valine'	'Valine'	'Valine'	'Valine'	'Leucine'	'Leucine'	'Leucine'	'Leucine'	'Leucine'	'Leucine'	'Leucine'	'Isoleucine'	'Isoleucine'	'Isoleucine'	'Isoleucine'	'Isoleucine'	'Isoleucine'	'Isoleucine'	'Succinic acid'	'Succinic acid'	'Succinic acid'	'Succinic acid'	'Succinic acid'	'Proline'	'Proline'	'Proline'	'Proline'	'Proline'	'Proline'	'Fumaric acid'	'Fumaric acid'	'Fumaric acid'
'Isotope'	0	1	2	3	0	1	2	3	0	1	2	3	0	1	2	0	1	2	3	4	5	0	1	2	3	4	5	6	0	1	2	3	4	5	6	0	1	2	3	4	0	1	2	3	4	5	0	1	2
Glutamine KELLY PARENTAL VC	0.99513	0.00182704	0.000703906	0.00233928	0.985476	0.00203123	0.0115471	0.000946005	1.00005e-17	3.33349e-18	1	0	1	0	0	0.984035	0.00240908	0.00137901	0.00795984	0.000390898	0.00382661	0.994885	0.00415271	0.000336251	0.00062584	4.86291e-19	0	1.61552e-20	0.990843	0.00459206	0.0032064	0.00133673	1.13598e-05	1.02308e-05	2.92529e-20	0.86098	0.0265293	0.0214806	6.02491e-20	0.0910096	0.444825	0.0181738	0.0150208	0.0875374	0.0286055	0.405837	0.653175	0.0308095	0.0555514
Glutamine KELLY PARENTAL INDISULAM	0.998219	0.000257547	0.00106478	0.000459129	0.977807	0.0003179	0.0210396	0.000835712	9.99721e-18	3.3324e-18	1	0	1	0	0	0.977334	0.000904244	0.00159262	0.0130647	0.00124275	0.00586149	0.989729	0.0080838	0.000671018	0.00151658	1.26289e-18	0	7.41905e-20	0.989229	0.00378773	0.00439122	0.00259227	8.84815e-19	1.49484e-20	2.07285e-20	0.928953	0.0323676	0.00749418	0.00130678	0.0298781	0.54463	0.0166512	0.00797621	0.0528974	0.0559298	0.321915	0.833342	0.0383468	0.0188492
Glutamine KELLY DCAF15 WT VC	0.993354	0.00354436	0.00107589	0.00202548	0.98326	0.000483821	0.0146369	0.00161875	1.00476e-17	3.3492e-18	1	0	1	0	0	0.976437	0.00641809	0.0013725	0.0103607	0.000160905	0.0052505	0.99008	0.00818782	0.000961267	0.000771077	1.16751e-18	2.50164e-21	6.22608e-20	0.988323	0.00432434	0.00525704	0.00205388	4.22043e-05	3.62575e-20	2.36945e-20	0.797916	0.0553907	0.0373664	0.000288969	0.109037	0.50172	0.0366474	0.0322847	0.0937211	0.0380549	0.297572	0.728372	0.0425614	0.0471327
Glutamine KELLY DCAF15 WT INDISULAM	0.99441	0.00241779	0.00157787	0.00159409	0.977056	0.00230463	0.0190838	0.00155511	1.00706e-17	3.35688e-18	1	2.77556e-17	1	0	0	0.969432	0.00559332	0.00105372	0.0151444	0.00199925	0.00677689	0.990988	0.00616247	0.00109127	0.00175821	1.05959e-18	1.69132e-21	9.76842e-20	0.987843	7.95604e-05	0.00843897	0.00363889	3.98017e-19	7.52554e-20	4.57956e-20	0.792134	0.0561787	0.0327331	0	0.118955	0.436033	0.02141	0.0173086	0.0840126	0.0581925	0.383043	0.702372	0.0362104	0.0444346
Glutamine KELLY DCAF15 KO VC	0.994617	0.00271521	0.000594645	0.00207357	0.986891	0.00135868	0.00998414	0.00176587	1.00668e-17	3.35561e-18	1	2.77556e-17	1	0	0	0.979975	0.0049827	0.00150676	0.00875854	0.000660921	0.00411643	0.99235	0.00568974	0.000995763	0.000820722	8.32397e-05	6.03778e-05	3.95332e-20	0.991358	0.0020611	0.00499269	0.00156511	2.31249e-05	4.6183e-20	1.36984e-20	0.839968	0.057835	0.0191984	0	0.0829988	0.418982	0.0156904	0.0151849	0.0718128	0.0754708	0.40286	0.718542	0.0341122	0.031624
Glutamine KELLY DCAF15 KO INDISULAM	0.995295	0.00295805	0.00109148	0.000655818	0.97468	0.000153952	0.024332	0.000833592	1.00321e-17	3.34403e-18	1	0	1	0	0	0.966304	0.0084073	5.56309e-05	0.0164798	0.000975089	0.00777772	0.992334	0.00428456	0.00100763	0.00215246	6.3556e-05	3.57413e-19	0.000158295	0.982533	0.0012415	0.0127211	0.00350406	5.25285e-19	1.37521e-19	5.24965e-21	0.890797	0.0614793	0.00889589	0.00140568	0.0374223	0.577119	0.0195295	0.0143889	0.057747	0.0705722	0.260643	0.830176	0.0407118	0.0182742
Tracer U-13C-Glucose
R01
'compound Name'	'Pyruvic acid'	'Pyruvic acid'	'Pyruvic acid'	'Pyruvic acid'	'Lactic acid 261'	'Lactic acid 261'	'Lactic acid 261'	'Lactic acid 261'	'Alanine 260'	'Alanine 260'	'Alanine 260'	'Alanine 260'	'Glycine 246'	'Glycine 246'	'Glycine 246'	'Valine'	'Valine'	'Valine'	'Valine'	'Valine'	'Valine'	'Leucine'	'Leucine'	'Leucine'	'Leucine'	'Leucine'	'Leucine'	'Leucine'	'Isoleucine'	'Isoleucine'	'Isoleucine'	'Isoleucine'	'Isoleucine'	'Isoleucine'	'Isoleucine'	'Succinic acid'	'Succinic acid'	'Succinic acid'	'Succinic acid'	'Succinic acid'	'Proline'	'Proline'	'Proline'	'Proline'	'Proline'	'Proline'	'Fumaric acid'	'Fumaric acid'	'Fumaric acid'
'Isotope'	0	1	2	3	0	1	2	3	0	1	2	3	0	1	2	0	1	2	3	4	5	0	1	2	3	4	5	6	0	1	2	3	4	5	6	0	1	2	3	4	0	1	2	3	4	5	0	1	2
Glucose KELLY PARENTAL VC	0.509864	1.4938e-20	1.21593e-19	0.490136	0.715827	2.03104e-20	4.64836e-19	0.284173	0.702164	0	4.40078e-19	0.297836	0.95823	0	0.0417702	0.974524	0.00375311	0.00175376	0.0114127	0.00101306	0.00754362	0.995106	0.00261231	0.000431284	0.00168804	0.000162598	4.19187e-19	7.00282e-21	0.993118	0.00240815	0.00193523	0.00223107	0.000151495	0.000155862	2.84269e-20	0.934102	0.0150936	0.0383984	0.00508995	0.00731624	0.79282	0.0160789	0.0926735	0.03533	0.0407182	0.0223799	0.767674	0.0787971	0.04694
Glucose KELLY PARENTAL INDISULAM	0.649172	1.81713e-18	0	0.350828	0.821709	1.15817e-19	0	0.178291	0.83961	1.13865e-19	0	0.16039	0.96665	0	0.0333501	0.983094	0.00389802	0.000577762	0.0076648	0.000638548	0.00412674	0.994347	0.00419618	0.000487874	0.000736045	2.84436e-05	0.000106875	9.74535e-05	0.997009	0.00102879	0.000989954	0.000880017	7.57677e-05	1.69695e-05	1.04798e-20	0.960112	0.00732386	0.0257903	0.00139365	0.00538017	0.738804	0.0237001	0.0680143	0.0406052	0.0866361	0.0422406	0.744901	0.0920023	0.0263336
Glucose KELLY DCAF15 WT VC	0.662341	1.89358e-18	0	0.337659	0.834957	9.69465e-20	0.00384023	0.161202	0.825723	1.12932e-19	0	0.174277	0.967508	0	0.0324921	0.976813	0.00441217	0.00149898	0.0114677	0.00048185	0.00532607	0.993464	0.00356249	0.000922847	0.00191077	0.000140072	2.82255e-19	1.68404e-20	0.998754	4.70779e-21	0.000335555	0.000783204	0.000127048	0	8.63761e-21	0.915527	0.0261234	0.0457224	0.00592688	0.00670061	0.745402	0.0415907	0.111044	0.0327519	0.0523734	0.0168373	0.782636	0.07238	0.0456355
Glucose KELLY DCAF15 WT INDISULAM	0.733921	2.14809e-18	0	0.266079	0.877957	8.19624e-20	0.00357526	0.118468	0.901137	9.56351e-20	0	0.0988632	0.965985	0	0.0340146	0.983238	0.00403459	0.000544225	0.00834135	0.000171417	0.00367074	0.994184	0.00448711	0.000312037	0.000614909	0.000324963	4.75995e-05	2.98112e-05	0.996761	0.000313841	0.00196832	0.00095721	4.1569e-19	0	0	0.957727	0.0104321	0.0273887	0.00050359	0.00394867	0.722052	0.03413	0.0791991	0.0422492	0.0797453	0.0426244	0.737793	0.0912618	0.0338477
Glucose KELLY DCAF15 KO VC	0.595288	1.19941e-18	0	0.404712	0.777247	9.94104e-20	0	0.222753	0.734933	4.6458e-20	2.56374e-19	0.265067	0.971022	0	0.0289779	0.975805	0.00477812	0.00173861	0.0102318	0.00166759	0.00577922	0.994307	0.00411551	0.000434715	0.00100786	0.000102937	3.22525e-05	3.86122e-20	0.994847	0.00201113	0.00143601	0.00137	0.000306291	2.92201e-05	7.61676e-21	0.939221	0.00712888	0.0389611	0.00441687	0.0102719	0.776668	0.021962	0.0958528	0.0310795	0.046559	0.0278786	0.751524	0.0733524	0.0432328
Glucose KELLY DCAF15 KO INDISULAM	0.591066	1.15889e-18	0	0.408934	0.788353	1.04273e-19	0	0.211647	0.745264	7.05838e-20	0	0.254736	0.971559	0	0.0284413	0.979314	0.00413329	0.000734931	0.0096326	0.000941146	0.00524408	0.998047	0.000669089	0	0.00110301	8.88719e-05	9.22591e-05	3.23284e-21	0.993584	0.00335177	0.00129582	0.00139695	0.0001851	0.000186269	4.32112e-21	0.95636	0.0101816	0.025103	0.00201353	0.00634189	0.766663	0.0272732	0.0762587	0.0348635	0.0609779	0.0339639	0.751976	0.0772153	0.034753
R02
'compound Name'	'Pyruvic acid'	'Pyruvic acid'	'Pyruvic acid'	'Pyruvic acid'	'Lactic acid 261'	'Lactic acid 261'	'Lactic acid 261'	'Lactic acid 261'	'Alanine 260'	'Alanine 260'	'Alanine 260'	'Alanine 260'	'Glycine 246'	'Glycine 246'	'Glycine 246'	'Valine'	'Valine'	'Valine'	'Valine'	'Valine'	'Valine'	'Leucine'	'Leucine'	'Leucine'	'Leucine'	'Leucine'	'Leucine'	'Leucine'	'Isoleucine'	'Isoleucine'	'Isoleucine'	'Isoleucine'	'Isoleucine'	'Isoleucine'	'Isoleucine'	'Succinic acid'	'Succinic acid'	'Succinic acid'	'Succinic acid'	'Succinic acid'	'Proline'	'Proline'	'Proline'	'Proline'	'Proline'	'Proline'	'Fumaric acid'	'Fumaric acid'	'Fumaric acid'
'Isotope'	0	1	2	3	0	1	2	3	0	1	2	3	0	1	2	0	1	2	3	4	5	0	1	2	3	4	5	6	0	1	2	3	4	5	6	0	1	2	3	4	0	1	2	3	4	5	0	1	2
Glucose KELLY PARENTAL VC	0.560086	7.18995e-19	0	0.439914	0.747648	7.95076e-20	0	0.252352	0.713162	4.17982e-20	0.00354411	0.283294	0.943991	0	0.0560085	0.984663	0.00229547	0.000173769	0.00840605	0.000415304	0.00404637	0.993308	0.00517289	0.000680724	0.000604654	0.00023293	9.24228e-07	2.33097e-20	0.993324	0.00371741	0.00114817	0.0014697	0.000340685	6.62175e-19	1.27053e-21	0.90232	0.0430716	0.0450341	0.0031026	0.00647143	0.808008	0.00821935	0.102009	0.0192852	0.0528584	0.00962027	0.78639	0.0393105	0.0406512
Glucose KELLY PARENTAL INDISULAM	0.660971	1.88104e-18	0	0.339029	0.838877	1.14758e-19	0	0.161123	0.802955	1.07525e-19	0.00256094	0.194484	0.92734	0	0.0726599	0.979512	0.00373983	0.00158383	0.00986855	0.000475346	0.00482058	0.994494	0.00242378	0.00248671	0.000582902	1.29936e-05	2.02692e-20	1.67774e-20	0.99576	0.0010964	0.00213385	0.000944661	6.48226e-05	0	0	0.925538	0.0376635	0.0321552	0.00020917	0.00443422	0.821091	0.0162718	0.0692836	0.0211727	0.0626065	0.0095743	0.798858	0.0423582	0.0198052
Glucose KELLY DCAF15 WT VC	0.664297	1.89419e-18	0	0.335703	0.82019	1.06792e-19	0.00473569	0.175074	0.75716	0	0.0640193	0.178821	0.951833	0	0.0481671	0.974227	0.00419334	0.00123295	0.0131576	0.00114158	0.00604724	0.991506	0.00510011	0.00190722	0.00142309	6.36236e-05	0	4.01069e-20	0.987745	0.00424995	0.00680887	0.00105154	0.000144291	3.13331e-19	2.57791e-20	0.864524	0.0616477	0.0598303	0.00276742	0.0112304	0.729587	0.036219	0.137281	0.0341561	0.0516529	0.0111041	0.773404	0.0605599	0.0551117
Glucose KELLY DCAF15 WT INDISULAM	0.708722	2.1079e-18	0	0.291278	0.858087	1.1491e-19	0.00198828	0.139925	0.825833	0	0.0779023	0.0962645	0.944012	0	0.0559877	0.980735	0.00335191	0.000661086	0.00998359	0.000867638	0.00440116	0.992678	0.0059432	0.000496114	0.000882785	9.61281e-19	0	5.56154e-20	0.992712	0.00285592	0.00268109	0.00167569	7.51618e-05	3.98553e-21	2.15635e-20	0.917097	0.0437366	0.0347995	0.000491003	0.00387599	0.764415	0.023623	0.100416	0.0213077	0.0804546	0.00978364	0.79678	0.0551432	0.0222668
Glucose KELLY DCAF15 KO VC	0.569369	8.65867e-19	0	0.430631	0.760071	8.93923e-20	0	0.239929	0.73294	5.99902e-20	0	0.26706	0.959778	0	0.0402218	0.980363	0.00398196	0.000249217	0.0102905	0.000745583	0.00436999	0.991974	0.00532961	0.0020866	0.000609507	6.05275e-19	0	2.91499e-20	0.993163	0.00250362	0.00269637	0.00158975	4.75501e-05	1.92118e-21	1.71126e-20	0.914192	0.0391345	0.0389355	0.00151815	0.00621961	0.816276	0.00871335	0.0907821	0.0199577	0.0545778	0.00969292	0.784553	0.0501851	0.0311457
Glucose KELLY DCAF15 KO INDISULAM	0.609478	1.38289e-18	0	0.390522	0.804304	1.10868e-19	0	0.195696	0.76203	8.38237e-20	0	0.23797	0.957718	0	0.0422817	0.982914	0.00673231	0.000458877	0.00631822	0.00041055	0.00316605	0.994391	0.00466333	0.000494267	0.000344266	0.000106716	0	2.89228e-20	0.995736	0.00107896	0.00158889	0.00145658	0.00013974	1.86246e-19	1.46088e-21	0.919966	0.0368057	0.0349096	0.000958695	0.00736011	0.82044	0.0115724	0.0681588	0.015717	0.0711438	0.0129679	0.776826	0.0428632	0.0268608
R03
'compound Name'	'Pyruvic acid'	'Pyruvic acid'	'Pyruvic acid'	'Pyruvic acid'	'Lactic acid 261'	'Lactic acid 261'	'Lactic acid 261'	'Lactic acid 261'	'Alanine 260'	'Alanine 260'	'Alanine 260'	'Alanine 260'	'Glycine 246'	'Glycine 246'	'Glycine 246'	'Valine'	'Valine'	'Valine'	'Valine'	'Valine'	'Valine'	'Leucine'	'Leucine'	'Leucine'	'Leucine'	'Leucine'	'Leucine'	'Leucine'	'Isoleucine'	'Isoleucine'	'Isoleucine'	'Isoleucine'	'Isoleucine'	'Isoleucine'	'Isoleucine'	'Succinic acid'	'Succinic acid'	'Succinic acid'	'Succinic acid'	'Succinic acid'	'Proline'	'Proline'	'Proline'	'Proline'	'Proline'	'Proline'	'Fumaric acid'	'Fumaric acid'	'Fumaric acid'
'Isotope'	0	1	2	3	0	1	2	3	0	1	2	3	0	1	2	0	1	2	3	4	5	0	1	2	3	4	5	6	0	1	2	3	4	5	6	0	1	2	3	4	0	1	2	3	4	5	0	1	2
Glucose KELLY PARENTAL VC	0.623573	1.56691e-18	0	0.376427	0.795433	7.74124e-20	0.0084287	0.196139	1.00094e-17	3.33647e-18	1	0	0.934426	0	0.065574	0.957645	0.0114727	0.000254957	0.0198547	0.00168587	0.00908684	0.991245	0.00646907	0.000761487	0.00145749	6.73972e-05	4.66642e-21	4.51544e-20	0.971353	0.00207654	0.0218812	0.00468953	1.04166e-18	2.36208e-19	0	0.888988	0.0384837	0.0539667	0.00559706	0.012965	0.794598	0.0250839	0.0869648	0.0236284	0.0635055	0.00621929	0.81581	0.0351585	0.0470011
Glucose KELLY PARENTAL INDISULAM	0.722119	2.118e-18	0	0.277881	0.872288	8.15896e-20	0.00303222	0.124679	1.00046e-17	3.33485e-18	1	0	0.946453	0	0.0535473	0.978332	0.00499928	0.000630688	0.0107831	0.000513643	0.00474105	0.989655	0.008311	0.000874612	0.00115975	1.23199e-18	0	6.24145e-20	0.986387	0.00232074	0.00930753	0.00191783	4.483e-05	2.25046e-05	4.47018e-20	0.914458	0.0362604	0.0438737	0.000304114	0.00510366	0.741377	0.0181377	0.0688196	0.0191083	0.134943	0.0176147	0.808004	0.0485576	0.0168943
Glucose KELLY DCAF15 WT VC	0.646166	1.79612e-18	0	0.353834	0.803437	1.10379e-19	0.00466637	0.191897	9.99691e-18	3.3323e-18	1	0	0.948407	0	0.0515932	0.969735	0.00384171	0.00320416	0.0155026	0.00109267	0.00662344	0.988773	0.00736939	0.00224938	0.00160794	1.24396e-18	1.14386e-20	6.02681e-20	0.974513	0.00235173	0.0199292	0.00304126	0.000164943	6.08993e-19	1.09686e-19	0.845973	0.0621779	0.0728548	0.00760825	0.011386	0.72655	0.0267153	0.127447	0.0319178	0.0776948	0.00967539	0.783753	0.0518632	0.0510744
Glucose KELLY DCAF15 WT INDISULAM	0.688815	2.06888e-18	0	0.311185	0.83494	1.15919e-19	0.00319631	0.161864	1.00435e-17	3.34782e-18	1	0	0.938761	0	0.061239	0.97558	0.00472179	0.000281112	0.0125741	0.0010704	0.00577298	0.992131	0.00687611	6.05191e-05	0.000692628	0.000177017	6.25269e-05	5.91001e-20	0.980302	0.0024941	0.0147269	0.00238771	4.96345e-05	3.93698e-05	1.16381e-20	0.901672	0.0470829	0.0424202	0.000243764	0.00858125	0.742722	0.0226981	0.0962398	0.0246316	0.0944516	0.0192567	0.846829	0.0312747	0.0189673
Glucose KELLY DCAF15 KO VC	0.607626	1.33692e-18	0	0.392374	0.752209	8.23607e-20	0	0.247791	1.01094e-17	3.3698e-18	1	2.77556e-17	0.951821	0	0.0481789	0.975386	0.00740125	0.000926709	0.0108135	0.000595162	0.00487763	0.992992	0.00451054	0.00119069	0.00115795	7.0579e-06	6.27689e-05	7.86985e-05	0.985291	0.00282797	0.00929197	0.00249269	5.8455e-05	3.79805e-05	4.99272e-20	0.871703	0.0567224	0.0555294	0.00479456	0.011251	0.761679	0.0192554	0.105178	0.0266196	0.0753447	0.0119237	0.788518	0.0380543	0.0413276
Glucose KELLY DCAF15 KO INDISULAM	0.592251	1.19646e-18	0	0.407749	0.759303	8.85496e-20	0	0.240697	1.00851e-17	3.3617e-18	1	0	0.948684	0	0.0513158	0.980913	0.00482615	0.000374614	0.00914422	0.000605763	0.00413619	0.991132	0.00672162	0.000203642	0.00181319	0.000129761	2.89092e-19	5.33787e-20	0.985924	0.00287246	0.00984862	0.00121338	7.21538e-19	0.000141591	6.27085e-21	0.892734	0.0515198	0.0443224	0.00278124	0.00864269	0.768387	0.0250923	0.0822424	0.019452	0.0880631	0.0167636	0.787861	0.0424773	0.035331
Fraction 13C labeling in lipid palmitate
'compound Name'		Methyl Palmitate'	Methyl Palmitate'	Methyl Palmitate'	Methyl Palmitate'	Methyl Palmitate'	Methyl Palmitate'	Methyl Palmitate'	Methyl Palmitate'	Methyl Palmitate'	Methyl Palmitate'	Methyl Palmitate'	Methyl Palmitate'	Methyl Palmitate'	Methyl Palmitate'	Methyl Palmitate'	Methyl Palmitate'	Methyl Palmitate'
'Isotope'		0	1	2	3	4	5	6	7	8	9	10	11	12	13	14	15	16
Glucose KELLY PARENTAL VC	R01	0.611065	0.002723	0.045092	2.16e-05	0.074758	3.78e-20	0.094756	0	0.084436	1.18e-20	0.055295	0.002772	0.022334	0.000236	0.006513	0	1.16e-19
	R02	0.559359	0.002588	0.046028	2.3e-20	0.078343	3.4e-21	0.102313	3.23e-20	0.100257	2.99e-21	0.070478	0.003109	0.031411	9.97e-21	0.006115	1.94e-20	8.4e-20
Glucose KELLY PARENTAL INDISULAM	R01	0.677717	0.005627	0.044569	0.000157	0.069649	1.21e-19	0.078772	0	0.06405	0	0.036208	0.003897	0.01584	0.000105	0.003407	1.33e-21	1.95e-19
	R02	0.62675	0.001793	0.046254	2.42e-20	0.073846	0	0.088081	0	0.078906	2.72e-21	0.051727	0.005678	0.024545	1.06e-20	0.00242	2.46e-21	1.33e-19
Glucose KELLY DCAF15 WT VC	R01	0.645076	0.008983	0.044122	0.000493	0.069282	0.000561	0.081908	0.000294	0.075774	0	0.046867	0.002793	0.019414	8.97e-05	0.004344	0	8.38e-20
	R02	0.574206	0.009447	0.03868	3.42e-20	0.067937	7.47e-20	0.096804	1.04e-19	0.100983	2.19e-20	0.066226	0.005616	0.033104	6.77e-20	0.006998	5.4e-20	0
Glucose KELLY DCAF15 WT INDISULAM	R01	0.707097	0.002815	0.046404	5.27e-20	0.064867	9.1e-20	0.070659	4.37e-21	0.057246	2.06e-20	0.032975	0.003571	0.012376	0.000139	0.001852	0	1.22e-19
	R02	0.643056	0.003018	0.043509	4.01e-20	0.065936	1.02e-19	0.085328	1.97e-19	0.077494	5.87e-20	0.049923	0.004593	0.024218	0	0.002925	0	1.12e-19
Glucose KELLY DCAF15 KO VC	R01	0.638177	0.004872	0.039679	8.98e-05	0.068006	0.000114	0.085034	6.27e-21	0.07894	2.13e-20	0.054096	0.001673	0.024324	6.1e-06	0.00499	0	7.57e-20
	R02	0.614217	0.005681	0.034468	0	0.060639	3.18e-20	0.08859	1.19e-20	0.091656	2.67e-19	0.068258	0.002723	0.028185	0	0.005583	2.5e-19	9e-21
Glucose KELLY DCAF15 KO INDISULAM	R01	0.639521	0.006379	0.037486	9e-05	0.066234	3.01e-19	0.083981	0	0.081438	1.9e-19	0.053885	0.000842	0.024034	1.98e-19	0.00611	0	1.77e-19
	R02	0.60489	0.004345	0.035676	0.000112	0.063364	0	0.09168	1.35e-19	0.092357	4.25e-20	0.061715	0.006407	0.031775	1.06e-19	0.007679	7.4e-21	2.4e-20
'compound Name'		Methyl Palmitate'	Methyl Palmitate'	Methyl Palmitate'	Methyl Palmitate'	Methyl Palmitate'	Methyl Palmitate'	Methyl Palmitate'	Methyl Palmitate'	Methyl Palmitate'	Methyl Palmitate'	Methyl Palmitate'	Methyl Palmitate'	Methyl Palmitate'	Methyl Palmitate'	Methyl Palmitate'	Methyl Palmitate'	Methyl Palmitate'
'Isotope'		0	1	2	3	4	5	6	7	8	9	10	11	12	13	14	15	16
Glutamine KELLY PARENTAL VC	R01	0.738577	0.010508	0.12499	0.005245	0.064969	0.002532	0.029541	0.000817	0.012395	0.000113	0.004541	0.004316	0.001425	3.29e-05	3.53e-20	1.66e-20	0
	R02	0.702786	0.009389	0.145506	0.004067	0.077392	0.000539	0.036606	0.000384	0.013499	8.53e-20	0.005835	0.003293	0.000705	0	4.83e-20	0	1.7e-21
Glutamine KELLY PARENTAL INDISULAM	R01	0.803838	0.002828	0.109949	0.003261	0.050204	0.000441	0.017827	0.000505	0.006607	1.13e-19	0.001305	0.002967	0.000138	0.00012	9.17e-06	5.6e-20	2.17e-20
	R02	0.754756	0.008512	0.125496	0.003936	0.064053	0.000851	0.026258	0.000507	0.009748	3.58e-19	0.001494	0.004388	1.58e-19	1.45e-19	9.33e-20	3.73e-20	3.53e-21
Glutamine KELLY DCAF15 WT VC	R01	0.847806	0.013588	0.099423	0.003953	0.026168	0.000268	0.005817	6.82e-05	0.000943	1.16e-19	6.7e-05	0.001899	0	6.17e-20	6.47e-20	9.4e-20	7.8e-22
	R02	0.792227	0.015299	0.129973	0.005183	0.041087	0.001361	0.009741	2.31e-20	0.001362	0	7.18e-19	0.003765	1.25e-19	7.65e-20	1.68e-19	1.02e-20	0
Glutamine KELLY DCAF15 WT INDISULAM	R01	0.894856	0.004628	0.079418	4.97e-05	0.016227	3.77e-21	0.002278	7.6e-21	1.07e-19	3.23e-21	6.64e-20	0.002501	7e-20	4.21e-05	1.62e-20	1.47e-20	5.35e-21
	R02	0.850115	0.008429	0.10331	0.000962	0.026032	2.26e-20	0.004675	0.000691	0.000113	3.32e-19	3.87e-20	0.005674	0	6.06e-20	1.32e-19	3.44e-20	8e-20
Glutamine KELLY DCAF15 KO VC	R01	0.829097	0.010574	0.108224	0.002225	0.034498	0	0.009836	1.05e-20	0.002501	1.62e-21	3.45e-19	0.002943	3.03e-20	0.000101	2.49e-19	2.15e-20	0
	R02	0.796866	0.007405	0.124594	0.000612	0.049213	0	0.012884	4.26e-20	0.002515	3.24e-19	5.26e-20	0.00591	3.23e-20	1.24e-19	5.4e-20	1.02e-19	6.53e-21
Glutamine KELLY DCAF15 KO INDISULAM	R01	0.803576	0.006548	0.117959	0.002624	0.045522	0.001178	0.014652	1.86e-20	0.004284	3.55e-19	8.39e-05	0.003418	0.000154	1.03e-19	8.07e-20	0	3.23e-21
	R02	0.743816	0.008685	0.134986	0.001287	0.065826	6.78e-05	0.028256	0.000338	0.009037	2.06e-19	0.000948	0.006753	6.43e-19	3.71e-19	2.3e-19	7.06e-20	7.1e-21
[truncated: 87 more columns]
