# Supplementary material for: Indisulam targets RNA splicing and metabolism to serve as a therapeutic strategy for high-risk neuroblastoma
Source: Nat Commun. 2022 Mar 16;13:1380. doi: 10.1038/s41467-022-28907-3 (PMC8927615; doi:10.1038/s41467-022-28907-3)
Supplement: Supplementary file 6 — Supplementary Data 3 [file 41467_2022_28907_MOESM6_ESM.xlsx]

## Sheet: Sheet1
Sample	Label	AMP	dAMP	Aspartate	UMP	IMP	Isocitric acid	Citric acid	NADPH	UDP	IDP	TTP	dATP	GDP	ATP	dCTP	UTP	ITP	dGTP	CTP	GTP	4-Deoxyerythronate	DHAP	Glycerol-3-P	NAD	Glycine	Threonine	Isoleucine	Ornithine	Lysine	Methionine-SO	Tryptophan	Proline	Histidine	Phenylalanine	Serine	Betaine	Leucine	Asparagine	Glutamine	Methionine	Alanine	Valine	Trans-4-OH-proline	Serotonin	Acetylornithine	Arginine	Citrulline	Tyrosine
036-KELLY PAR VC 01	KELLY PAR VC	-1.2031	-1.89761	0.699576	-0.562707	-1.37906	-0.234195	-0.316134	0.523281	-0.1064	1.30347	0.363253	0.541262	-1.2916	1.00364	0.762423	0.968426	0.829407	0.942554	0.464004	0.366465	-0.377279	-0.979702	-0.476561	-1.04077	-0.136287	1.7247	-0.566562	0.212016	-0.392308	-0.0644215	-0.482457	1.18613	-1.15535	-0.275814	-0.0275458	-0.426198	-0.921698	0.271553	0.150042	-0.655633	1.5652	-0.773355	1.04013	1.14049	-0.133661	-0.927192	-0.255832	0.032345
036-KELLY PAR VC 02	KELLY PAR VC	-1.33121	0.257727	0.926619	-0.24169	-1.28856	-1.05034	-0.822911	-0.0147421	-0.296329	1.69051	0.16628	0.59744	-0.984366	1.5251	1.16061	1.45175	1.30002	1.47217	0.608588	0.328936	0.0540808	-1.18204	-0.227921	-1.02883	1.01591	1.4174	-0.455548	0.595295	-0.386093	-0.635248	-0.486847	0.657649	-0.797987	-1.01077	0.374189	-0.84002	-0.828254	0.864287	0.537922	-0.301733	1.58586	-1.50056	1.15499	0.743386	0.119806	-0.71765	0.1239	-0.901785
036-KELLY PAR VC 03	KELLY PAR VC	-0.686576	-0.644491	0.928738	-0.33018	-1.1126	-0.388462	-0.345675	0.692985	-0.768466	0.644132	0.161473	0.594434	-0.977146	0.981747	0.846571	1.07139	0.781984	0.914237	0.482732	0.515594	-1.55191	-1.06097	-0.17523	-0.570089	-0.70101	1.68006	-0.879711	-0.463161	-1.75785	-0.880229	-0.795977	1.16441	-0.851975	-0.504144	-0.617412	-0.485747	-1.00138	-0.268739	0.46042	-1.09272	1.41043	-0.218259	2.43671	0.313737	-1.51241	-1.4433	-1.40841	-0.671064
036-KELLY PAR VC 04	KELLY PAR VC	-0.812357	0.886322	1.03841	0.0641394	-0.965225	-0.61706	-0.498912	0.308749	-0.111569	1.21263	0.0382045	0.906697	-0.665963	1.11101	1.32564	1.15318	0.903357	1.13007	0.591558	0.459118	0.010046	-1.28745	-0.258247	-1.12671	-0.233551	1.40627	-0.809946	-0.211642	-0.987654	0.480674	-1.03177	1.07013	-1.39392	-1.02207	0.175016	-0.830359	-0.998584	0.231301	0.646788	-1.11574	1.57013	-1.1834	0.812469	0.435735	-0.40877	-1.26602	-0.535586	-0.117094
036-KELLY PAR Indisulam 01	KELLY PAR Indisulam	-0.0547781	0.206329	-0.0523647	0.175106	0.189778	0.584642	0.654591	-0.342725	0.872694	-1.81847	-0.172869	-1.20829	-0.542166	-1.33629	-2.86375	-0.793511	-0.932437	-1.30986	-0.19954	-0.0518122	0.610994	0.332501	2.48517	0.602496	0.603469	0.436806	-0.421127	0.248324	-0.00616542	-0.256455	-0.115189	-1.01016	0.215633	-0.33209	1.36408	0.180966	-0.384594	-0.20726	0.696825	0.0519999	0.0249829	0.0891797	0.13009	0.353286	-0.85312	0.388899	0.178912	-1.39445
036-KELLY PAR Indisulam 02	KELLY PAR Indisulam	-1.03218	0.625648	-0.833126	-0.259378	-0.0262636	0.750483	0.654342	-0.475819	-0.525066	-1.33491	-0.11577	-1.56366	-0.465629	-0.680641	-1.44788	-0.4272	-0.575606	-0.692764	0.112494	0.361899	0.286854	-0.12836	1.79462	1.06931	0.833984	0.219524	-1.058	-0.819156	-0.0527077	0.746309	-0.681774	0.540083	-0.830727	-0.543731	1.53872	-0.533015	-0.842357	-0.0405864	0.904305	-0.65465	0.203346	-1.28149	-0.289508	0.121974	-0.426956	-0.49817	0.709549	0.593728
036-KELLY PAR Indisulam 03	KELLY PAR Indisulam	-0.931183	0.745285	-1.1813	0.294947	0.0242574	0.566438	0.586587	-0.412285	-0.521454	-0.891723	-0.261731	-0.754954	-0.55932	-0.46925	-1.07358	-0.34652	-0.262919	-0.444991	0.148955	0.373325	0.0950837	-0.123632	1.96658	0.430429	1.13882	0.921161	-1.99323	-1.7536	-0.955041	0.260244	-1.07385	2.45029	-1.72992	-0.981056	1.31165	-0.480828	-1.87982	-0.0206391	0.892984	-1.0181	0.41046	-2.05476	-0.508443	-0.28047	-0.772733	-1.79395	-0.52957	1.60773
036-KELLY PAR Indisulam 04	KELLY PAR Indisulam	-0.614201	0.868175	-0.898077	0.307304	-0.196482	-0.0310286	0.0575475	-0.101762	-0.081339	0.461943	1.27255	0.773965	0.565129	0.431952	-0.104209	0.19903	0.346396	0.427796	0.404332	0.650671	0.500732	-0.114669	1.65949	0.907992	1.1031	0.340569	-0.927042	-1.24022	-0.793857	0.876102	-0.426851	1.15477	-1.53066	-0.135521	1.32068	-0.374138	-1.3265	0.178799	1.08913	-0.513333	0.639699	-1.29993	0.178679	-0.156146	-0.0101327	-1.31456	-0.521675	0.289012
036-KELLY DCAF15 WT VC 01	KELLY DCAF15 WT VC	-0.440219	-0.246048	0.146919	-0.0651806	-0.798524	-0.622586	-0.516526	0.033584	0.615595	1.29683	-0.707553	0.302869	-0.40453	1.30289	0.111118	1.40008	1.14971	1.26059	0.612016	0.0963842	-1.08795	-1.13417	-0.45589	-1.68712	-0.683607	1.11618	0.377654	0.61251	0.111638	-0.118899	-0.776958	0.244688	-0.0897947	-1.40732	-0.399726	-0.616011	0.402778	0.275167	-0.35697	-0.493251	1.03315	-0.373873	1.48851	1.5709	-0.216425	-0.037433	0.452575	-1.8253
036-KELLY DCAF15 WT VC 02	KELLY DCAF15 WT VC	-0.926081	0.186991	0.207333	-0.606982	-1.17698	-0.710007	-0.564235	0.476198	-0.463517	1.0884	-0.233252	-0.342848	-0.832166	1.4206	0.668254	1.55231	1.15093	1.33888	0.582631	0.378859	-0.734418	-1.25423	-0.972012	-0.79863	-1.15424	0.98449	-0.0701714	-0.331919	-0.83844	-0.485536	-0.873049	0.784387	-1.01908	-0.496469	-0.734039	-0.628542	-0.134454	-0.13108	0.204372	-0.902447	0.609855	-0.214821	1.02424	1.36638	-0.900231	-0.875558	-0.530027	-0.528142
036-KELLY DCAF15 WT VC 03	KELLY DCAF15 WT VC	-0.983429	0.0146925	0.328592	-0.597345	-1.35571	-0.09327	-0.247655	0.494313	-0.61146	0.196887	-0.0496822	-0.0910262	-1.05657	0.912021	0.821594	1.05962	0.869209	0.947941	0.414404	0.180199	-1.85504	-0.910409	-0.70132	-1.04495	-1.25077	1.53917	-0.59429	-0.569865	-1.60594	-1.42576	-0.706377	0.815766	-0.440469	-0.472333	-0.996248	-0.34695	-0.507906	-0.387227	0.365941	-1.05509	0.566623	0.00182876	1.23586	1.52971	-1.40078	-0.7183	-1.36277	-1.72188
036-KELLY DCAF15 WT VC 04	KELLY DCAF15 WT VC	-1.07468	-0.23902	0.144689	-0.519466	-1.18961	-0.123232	-0.243792	1.27119	-0.80718	1.01473	-0.114384	0.371328	-0.57276	0.947647	0.925815	1.1624	0.932606	0.993358	0.473147	0.337618	-1.56698	-1.07801	-0.749624	-0.408823	-1.19236	1.24848	-0.179482	-0.865596	-1.98318	-0.40013	-0.835995	1.11617	-0.80301	-0.334101	-1.15733	-0.293788	-0.44898	-0.313841	0.319961	-0.914259	0.774884	0.10204	2.02494	1.01799	-0.905459	-1.27961	-1.329	-1.69059
036-Kelly NTC3 Indisulam 01	KELLY DCAF15 WT Indisulam	0.613247	-1.10695	-0.140449	0.639813	1.32715	0.701257	0.622616	-0.600629	0.498137	-1.73774	-1.18178	-0.38141	0.454943	-0.976094	-1.6407	-0.736147	-0.790886	-0.938236	-0.248038	0.274879	0.819025	0.441959	-0.0336779	0.675854	-0.472714	-1.64865	1.42089	0.350169	1.73163	0.477952	-0.0255739	-1.31304	0.623222	0.0681572	0.159133	0.129221	1.41479	-1.02097	-0.76373	0.269565	-1.8502	0.75971	-0.825406	0.448724	0.112012	1.22269	0.64181	1.11665
036-Kelly NTC3 Indisulam 02	KELLY DCAF15 WT Indisulam	1.0137	0.38733	-0.0374918	0.852214	2.05559	0.717914	0.661934	0.357934	0.469979	-1.51928	-1.44724	-1.70768	1.2653	-1.11618	-1.45059	-0.652295	-0.922502	-1.15442	-0.27951	0.295957	0.984813	0.203831	0.170026	1.44137	0.242649	-1.30379	1.00034	-0.141307	1.59109	-0.762268	-0.267264	-0.483387	0.179871	-0.637879	0.292584	-0.297405	1.0719	-0.654557	-0.512104	0.126318	-1.16481	-0.0920009	-1.12507	0.687899	0.242283	0.887315	0.639	1.49908
036-Kelly NTC3 Indisulam 03	KELLY DCAF15 WT Indisulam	0.773909	-0.0563174	0.127794	0.947864	1.47022	0.720677	0.539577	-0.148676	0.202154	-0.682058	-0.291777	-0.073859	0.833973	-0.892065	-1.01957	-0.526312	-0.705582	-0.886744	-0.193405	0.185138	0.557142	0.209844	0.33393	0.707099	-0.480006	-1.13037	0.819273	-0.438204	1.38026	-1.95194	0.657169	-1.42741	1.18767	-0.0987363	-0.348879	0.279747	0.899209	-1.50164	-0.584252	-0.324443	-1.79738	1.37381	-0.914291	0.513941	-0.735032	1.65341	-1.27658	-0.0812597
036-Kelly NTC3 Indisulam 04	KELLY DCAF15 WT Indisulam	1.84298	-0.471055	1.02415	1.18974	2.48819	0.784808	0.567963	-0.922492	1.85146	-1.35508	-0.256631	-0.825845	0.465492	-2.07761	-0.701152	-1.47656	-1.41955	-1.94773	-0.826802	-1.11437	0.96049	0.644518	0.830377	0.330094	1.76534	-1.812	0.857704	1.7965	0.610359	0.46586	2.70127	-0.813753	0.0156594	2.52187	2.45875	3.00277	1.04116	1.76117	-0.908429	2.95528	-2.12035	0.664027	-1.35702	2.38447	2.32072	1.62965	1.99762	0.763623
036-KELLY DCAF15 KO VC 01	KELLY DCAF15 KO VC	-0.577747	0.26302	-0.146743	-0.213498	-0.482289	-0.0527909	0.0188092	-0.237465	-0.821639	0.943195	-1.01424	0.0386032	-0.0805897	0.63644	0.943374	0.427495	0.582473	0.559649	0.47326	0.297969	0.324114	-0.0199471	-1.30577	-0.456565	-0.784126	-0.736983	0.539145	0.668509	0.591711	0.958972	-0.294319	0.628952	-0.236949	0.0630107	-0.629896	-0.229879	0.505638	0.348263	-0.630632	0.269142	0.46438	-0.00340956	-0.962257	-1.37626	0.670785	0.484284	1.36128	0.487641
036-KELLY DCAF15 KO VC 02	KELLY DCAF15 KO VC	-0.14075	0.559286	0.0724006	0.394886	-0.225246	0.301735	0.350796	0.25724	-0.865598	-0.138769	-0.931364	0.572784	-0.553372	0.0357896	0.758115	0.0761041	0.165076	0.0385691	0.22504	0.0901577	-0.000860363	-0.0977122	-1.25817	-1.70777	-0.908433	-0.215135	0.92858	0.273526	0.538157	-0.396365	-0.7311	0.417293	-0.00947063	-0.670701	-0.547667	-0.648783	0.457882	-0.0573673	-0.21338	-0.0073172	0.193427	-0.673897	-0.883319	-0.635558	0.254813	0.109018	0.368269	0.591856
036-KELLY DCAF15 KO VC 03	KELLY DCAF15 KO VC	-0.393922	0.0901367	-0.142351	0.345406	-0.46345	-0.0141793	0.0377961	0.926919	-0.544398	0.45497	-0.0366875	-0.176101	-0.321711	0.479761	0.807109	0.366098	0.430739	0.53855	0.385388	0.289511	0.08895	0.0560433	-0.859449	-0.687988	-1.24615	0.261845	0.126258	-0.14897	0.0488421	-0.581628	-0.260718	0.77055	-0.177444	0.197124	-1.28336	-0.127537	-0.0526415	0.00411495	-0.303921	0.0981847	0.544591	0.385686	0.334351	-0.778272	0.134832	-0.282218	-0.396014	0.541985
036-KELLY DCAF15 KO VC 04	KELLY DCAF15 KO VC	-0.862555	0.503368	-0.159521	0.18236	-0.299919	0.159989	0.143725	0.120075	-0.871019	0.963882	-0.668696	-0.330387	-0.512278	0.450358	0.429257	0.324215	0.50804	0.534087	0.33046	0.127993	0.271659	-0.321048	-1.2469	-1.42255	-1.75167	-0.437897	0.565478	0.189997	1.17883	-0.559011	-0.569487	0.226978	0.721523	-0.594968	-1.65235	-0.653317	0.728797	-0.539112	-0.93564	-0.409017	0.531648	0.420726	0.0701394	-0.635037	-0.105662	0.663657	-0.408204	-0.31109
036-KELLY DCAF15 KO Indisulam 01	KELLY DCAF15 KO Indisulam	0.0170046	-0.174876	0.402313	-0.308381	0.125126	0.205257	0.171228	0.0562979	-0.997247	0.286792	-0.496535	-0.0198567	0.0161793	0.104823	0.445123	-0.178815	0.126944	0.117496	0.130999	0.296253	0.434864	0.263216	-0.908261	0.319425	-0.737899	-0.986995	1.62359	0.679586	1.55775	0.814166	0.0660632	-1.10631	1.65106	-0.0973394	-0.50232	-0.573088	1.614	-1.11982	-1.61341	0.210285	-0.189204	1.41282	-1.30871	-1.11114	0.340394	1.19681	0.329383	0.999309
036-KELLY DCAF15 KO Indisulam 02	KELLY DCAF15 KO Indisulam	-0.279235	-0.119204	0.810197	-0.473624	0.13906	0.226201	0.35146	0.207966	-0.907038	-0.642569	-1.6345	-0.586834	-0.963653	-0.245715	0.558332	-0.401737	-0.0912597	-0.185815	-0.0657796	0.0821022	0.936144	0.191568	-0.711778	0.32556	-1.02756	-1.62558	1.53391	0.533754	1.68722	-0.217859	0.27911	-2.17889	1.44701	-0.13549	-0.52332	-0.262543	1.71522	-1.2548	-1.47946	0.0582492	-0.628095	1.75075	-1.71439	-0.730317	-0.142034	2.14798	-0.919894	-0.321682
036-KELLY DCAF15 KO Indisulam 03	KELLY DCAF15 KO Indisulam	0.000937751	0.122337	0.243079	-0.301917	-0.314716	-0.206518	-0.0712381	0.796197	-0.76732	0.592043	-0.383942	0.603308	0.0837903	0.436842	1.11768	-0.0206594	0.511824	0.523489	0.176916	0.372227	-0.469048	0.515037	-0.583449	-0.680456	-0.400637	-0.229676	1.05095	0.0586458	0.0940145	-0.361004	0.136675	-0.268671	1.09539	0.1967	-0.843876	-0.469827	1.38837	-0.709394	-1.32217	0.367603	0.547287	1.42013	-0.958698	-1.51797	-0.21932	0.229776	-0.587245	0.338032
036-KELLY DCAF15 KO Indisulam 04	KELLY DCAF15 KO Indisulam	-0.327095	-0.501807	0.333913	-0.573473	-0.0606896	-0.297292	-0.0808379	0.899517	-1.22876	0.444831	-0.341335	-0.277773	-0.780567	0.49725	0.46734	-0.0211513	0.309526	0.491997	0.250809	0.434925	0.227142	0.632562	-0.746582	0.397486	-0.743235	-1.09838	1.18377	0.624602	1.34737	-0.0874165	0.197831	-0.445638	1.44801	0.178713	-0.540826	-0.486977	1.18326	-0.767333	-1.2936	0.509381	0.137335	1.14806	-1.07157	-1.16748	0.391396	0.569759	0.289724	1.80776
039-KELLY PAR VC 01	KELLY PAR VC	-1.48111	0.313249	0.326532	-1.1784	-1.26603	-0.133782	-0.164323	0.246329	-0.307304	0.484042	0.603378	0.767218	-1.91685	0.738055	0.633817	0.713886	0.756698	0.738185	0.752252	0.768989	-1.0351	-1.09692	-0.0609944	-0.543393	-0.446481	1.07565	-1.38899	0.780221	-0.278032	0.208291	-1.65233	-0.637271	0.770785	-0.304351	-0.328965	-1.38692	-1.54795	1.20229	-1.50987	0.379774	1.63987	-0.114331	-1.27212	0.698235	0.799689	0.433687	0.357793	-1.56568
039-KELLY PAR VC 02	KELLY PAR VC	-1.25769	-0.0666127	0.181694	-1.30923	-1.49044	-0.541602	-0.519589	0.218226	-0.904819	0.522591	0.721459	0.67001	-0.904321	0.974487	0.678707	1.05649	0.951828	1.00393	1.08012	1.29761	-0.847043	-0.901232	0.105922	-0.835033	-0.0512272	0.941071	-0.518682	0.667592	-0.374439	-1.14729	-0.271813	1.45185	-0.387395	-1.34772	-0.222111	-0.837552	-0.430799	1.12802	-0.27716	1.64364	1.49018	-0.503821	0.30918	0.995598	1.28049	-0.347543	-0.237144	-0.355913
039-KELLY PAR VC 03	KELLY PAR VC	-0.894325	0.14017	0.520502	-1.29961	-1.27513	-0.874123	-0.925222	0.720198	-0.183638	0.506687	0.828668	1.01514	-0.754218	1.09913	0.901379	1.10406	1.12986	1.11213	1.02177	1.08529	0.460435	-0.950773	0.268312	0.324699	-0.55201	-0.767297	2.24445	-0.901358	-1.06005	-1.91428	1.79132	-1.29456	-0.84505	-1.72904	-0.796004	2.63103	1.71959	-0.338187	2.08579	-0.666226	0.298241	-0.985323	2.60694	0.470801	-0.865248	-2.05571	-1.40468	1.83579
039-KELLY PAR VC 04	KELLY PAR VC	-0.666971	0.174803	0.308163	-1.30454	-1.39297	-0.397788	-0.537292	1.65765	-2.26631	0.525366	0.964276	0.617439	-0.88082	0.886404	0.748597	0.984017	0.89307	0.887447	0.994232	1.02143	-0.948212	-0.047069	0.147546	-0.797359	0.237884	1.50371	-1.10101	0.522297	-0.416948	-0.481541	-1.16945	0.56253	-0.0425135	-1.17574	0.233371	-1.18717	-1.25572	1.61434	-0.89727	1.75781	1.92205	-0.33661	-0.472399	0.948308	0.544036	-0.224083	-0.0899262	-1.04258
039-KELLY PAR Indisulam 01	KELLY PAR Indisulam	1.86483	-1.40784	-1.51287	1.70683	1.41701	0.986151	1.04494	0.308958	-0.0511016	-1.02896	-1.41804	-1.13319	0.243689	-1.79558	-1.82472	-1.98	-1.90052	-1.68782	-2.0093	-2.56503	-0.785867	0.282899	0.201088	-0.539281	0.201919	-0.990293	-0.474909	0.913554	1.23958	-1.07145	-0.248702	-1.45952	0.390384	2.48412	0.564735	-1.04825	-0.411222	-1.2819	-1.36537	-0.805809	-0.800435	0.207945	-0.750838	-1.30991	0.119563	0.772658	0.669581	-0.5668
039-KELLY PAR Indisulam 02	KELLY PAR Indisulam	1.6334	-2.64565	-1.53761	1.455	0.853216	1.00502	1.27202	0.150143	-0.663085	-0.567341	-1.9205	-1.65365	0.0908358	-1.77335	-2.07342	-1.81451	-1.7211	-1.80841	-1.95275	-1.72659	-0.319639	-0.244085	-0.297083	-1.65054	0.74582	-0.833372	0.343694	1.25682	1.43388	-0.0584485	0.492927	-0.0687938	-0.683248	1.14654	0.917609	0.432894	0.411057	-1.11428	-0.635922	-0.256115	-0.863088	-0.265396	-0.249441	-0.535291	1.01011	0.886316	1.24898	0.384313
039-KELLY PAR Indisulam 03	KELLY PAR Indisulam	2.02182	-1.96881	-1.41005	2.51205	1.22397	0.786755	0.755324	1.92458	0.0506451	-0.201501	-1.75202	-3.15926	1.78927	-1.39134	-1.58533	-1.64603	-1.39069	-1.44271	-1.57689	-1.20151	1.68258	0.599967	0.410471	-0.254876	1.05438	-0.478854	0.170324	1.64073	1.6879	-0.738196	0.750171	0.217069	-1.02663	0.761934	0.826415	-0.220658	0.305418	-0.966822	-0.660308	0.238687	-0.556222	-0.237932	-0.470318	-0.732096	0.837111	0.961973	0.737781	0.33716
039-KELLY PAR Indisulam 04	KELLY PAR Indisulam	1.99839	-2.05792	-1.41895	1.99498	1.74981	0.786815	0.861551	0.254894	0.612807	-5.39101	-2.15034	-0.970878	1.69557	-1.50248	-1.48678	-1.71269	-1.47403	-1.54705	-1.75558	-1.60533	0.218112	0.761379	0.171022	-1.60495	0.720122	-0.771683	0.836992	0.762487	1.01703	-0.00213335	1.32632	1.13954	-1.02598	0.69651	0.680058	1.12754	1.02686	-1.14623	-0.0157181	-0.437119	-0.757405	-0.448882	0.465477	-0.629929	0.461999	0.129755	1.08009	1.21428
039-KELLY DCAF15 WT VC 01	KELLY DCAF15 WT VC	-0.849249	0.354133	-0.107667	-0.78558	-1.48598	-0.10179	-0.095151	1.31869	-0.063006	0.434126	0.244356	0.671439	-1.14001	0.87093	0.762395	0.956258	0.84773	0.885129	0.82065	0.256654	0.935673	-2.20782	-2.43324	-0.812048	-0.886241	0.0084575	0.608471	2.58401	1.4334	-0.038161	0.180807	-0.916676	-0.696483	0.601434	0.126361	-0.29433	0.774465	-0.736267	-0.458568	0.568644	-0.692742	0.675199	-0.31175	0.540135	1.36079	0.182585	0.952644	0.425063
039-KELLY DCAF15 WT VC 02	KELLY DCAF15 WT VC	-1.03567	0.20136	0.147294	-0.901121	-1.67837	-0.286746	-0.203256	0.507588	0.0233668	0.505335	0.383029	0.45671	-0.594082	0.927263	0.737015	0.978481	0.882888	0.904304	0.870196	0.696588	-0.688551	-2.37579	-2.39469	-0.87686	-0.440789	0.279126	0.583505	-0.0123886	-0.502649	-0.779174	0.601638	1.44042	-0.264806	-0.94773	-0.138899	0.512232	0.774779	0.116912	0.629771	0.0747848	0.0592457	-0.895909	0.975395	1.18375	-0.173279	-0.697555	0.336724	0.603091
039-KELLY DCAF15 WT VC 03	KELLY DCAF15 WT VC	-0.820329	0.423692	0.951087	-0.72734	-1.74778	-0.544138	-0.69929	1.20016	0.265303	0.451192	0.807347	0.768643	-1.37762	0.869345	0.822388	0.932094	0.888303	0.884923	0.823064	0.614456	0.760315	-1.59857	-2.0041	0.165065	-0.997682	-0.599868	1.26755	0.275493	-0.53041	-1.23426	1.15344	1.57318	-0.207058	-0.387406	-0.565558	0.822549	1.44903	-0.801651	0.885706	-0.769406	-0.495198	0.222401	0.75149	1.17455	0.338063	-1.065	1.54928	1.28067
039-KELLY DCAF15 WT VC 04	KELLY DCAF15 WT VC	-1.10369	0.0189518	0.828925	-1.35922	-1.98398	0.170493	0.103593	0.410264	-1.01095	0.338621	0.419574	0.150889	-2.39438	0.432551	0.395213	0.558261	0.428391	0.381748	0.536605	0.339521	-0.746059	-2.00506	-2.67545	-0.473411	-0.243196	0.589731	-0.348228	-0.73724	-0.355536	0.239661	-0.830333	-0.0595108	1.30627	-0.523308	0.274873	-1.15803	-0.461144	0.470809	-0.471347	0.856772	0.280305	1.08691	-0.532111	2.15582	0.952533	0.0727846	1.17168	-0.606453
039-Kelly NTC3 Indisulam 01	KELLY DCAF15 WT Indisulam	0.603484	0.0940346	0.0286868	0.082165	0.0284121	0.855483	0.773481	-0.335558	-0.606918	-0.0762797	-1.25465	-0.883254	1.75326	-0.914424	-0.777228	-0.795015	-0.853728	-0.949489	-0.663932	-0.0947205	1.85259	0.852775	1.06771	0.656436	0.174597	-0.406404	0.0610243	0.330429	0.809882	0.745443	0.288447	-0.760741	-0.0798025	-0.154963	1.00041	0.649381	0.105032	-0.496415	0.0987227	0.510631	-1.10402	0.408631	0.145152	1.33793	0.00320403	0.738536	0.787026	0.118477
039-Kelly NTC3 Indisulam 02	KELLY DCAF15 WT Indisulam	0.133608	-0.0937623	-0.550988	-0.0407109	-0.181371	1.12692	1.1686	-2.1524	-1.10864	-0.242644	-1.72228	-1.19271	0.551184	-1.2011	-1.36751	-1.12418	-1.18867	-1.21335	-1.05852	-0.377368	-0.248406	0.455354	0.303893	0.471234	0.419087	0.303131	-0.20221	0.66868	1.06806	0.918156	-0.367758	-0.590115	-0.862945	-0.197968	1.72013	0.882375	-0.301288	0.218628	-0.384501	0.814331	-0.645118	-0.201542	-0.457683	1.16794	0.431732	1.03119	0.254998	-0.313584
039-Kelly NTC3 Indisulam 03	KELLY DCAF15 WT Indisulam	0.261061	-0.220401	-0.0826332	-0.335037	-0.584478	1.08286	1.11537	0.370742	-0.388697	-0.109841	-0.90677	-0.838132	-0.298102	-1.42881	-1.15948	-1.39101	-1.36709	-1.30079	-1.51816	-1.24778	2.24317	0.53617	0.249751	-0.275158	-0.119829	-0.415428	-0.0819016	-0.141209	0.449175	2.63531	-0.584095	-1.54818	0.70661	1.2835	1.15484	-0.170716	-0.181145	-0.494766	-0.688209	-0.426756	-1.06938	1.6029	-0.431993	0.286219	0.193235	0.840854	0.688362	-0.64308
039-KELLY DCAF15 KO VC 01	KELLY DCAF15 KO VC	-0.231391	0.703206	0.75734	-0.0605839	0.284057	-1.04481	-1.05452	0.673041	1.31302	0.42392	0.731847	1.00948	0.870277	0.974561	0.987757	0.942472	0.999963	0.979209	1.01393	1.10281	-1.0902	0.348087	-0.308355	0.0689071	-0.762289	0.661699	-0.104447	-0.320957	-0.667692	0.538047	-0.288574	0.91623	-0.11501	-0.881777	-0.774015	0.683439	-0.0500612	0.831287	0.312122	0.352497	0.872568	-1.02465	0.333745	-0.111724	0.102157	0.222608	-0.744791	-0.147791
039-KELLY DCAF15 KO VC 02	KELLY DCAF15 KO VC	-0.637175	0.627404	0.895963	0.0552665	0.314391	-0.377943	-0.711248	-0.70819	0.626672	0.284346	0.459315	0.529261	0.55642	0.74259	0.896398	0.743305	0.712431	0.70247	0.801123	0.858987	-0.714503	-0.1679	-0.251268	-0.829473	-0.794588	0.979438	-0.274451	0.303592	-0.225575	0.511882	-0.205592	0.733536	-0.328799	-0.645894	-0.635197	0.451508	-0.354641	1.30519	0.157132	0.358974	1.18607	-0.738924	0.0491233	-0.0315558	-0.671976	0.233448	-0.573483	-0.368652
039-KELLY DCAF15 KO VC 03	KELLY DCAF15 KO VC	0.196629	0.675654	0.909382	-0.253182	0.269025	-1.13438	-1.18751	0.717514	0.280962	0.48274	1.10354	1.08366	0.809606	0.989994	1.12455	0.964346	0.980937	0.956243	1.07061	1.19271	-0.705544	0.303509	-0.302181	0.0755616	-0.956902	0.780748	-0.437917	-0.403738	-0.957453	0.232196	-0.669026	0.189907	0.485522	-0.743611	-0.548359	0.121374	-0.559959	1.037	0.0618597	0.499343	1.05512	-0.387824	0.331382	0.66431	-0.973188	-0.0398305	-0.576905	-0.67646
039-KELLY DCAF15 KO VC 04	KELLY DCAF15 KO VC	-0.409418	0.900739	1.08071	-0.178556	0.31744	-1.24186	-1.17334	-1.46098	0.619899	0.523624	0.924004	0.822598	0.661308	0.885912	1.10125	0.881121	0.863671	0.907276	0.948585	1.06309	-0.676003	0.616147	0.147395	1.85364	1.11158	1.03513	-0.58348	0.00740596	-0.702442	0.700697	-0.873222	0.583805	0.168616	-0.904247	-0.65513	-0.132779	-0.604416	1.19128	-0.031563	0.686072	1.11381	-0.613579	-0.123822	0.282681	0.0752522	-0.282258	-1.02601	-0.573251
039-KELLY DCAF15 KO Indisulam 02	KELLY DCAF15 KO Indisulam	0.235085	0.808003	0.833315	-0.368152	0.910173	-0.0944947	-0.194724	-1.36208	-1.53456	0.108559	0.232856	0.509889	-0.890195	0.241688	0.382224	0.245678	0.153632	0.244441	0.141206	-0.0845099	-0.71388	0.884262	0.400792	1.35716	-0.177485	0.119201	-0.849033	-0.590054	-0.408493	0.565639	-0.932589	-0.175897	1.08187	0.58905	0.0890886	-1.37576	-0.97233	0.389098	-0.884186	-0.439613	0.791522	1.02476	-0.99939	-0.485719	-0.611088	0.798798	0.437177	-0.993803
039-KELLY DCAF15 KO Indisulam 03	KELLY DCAF15 KO Indisulam	0.332119	0.760922	0.82519	-0.0714219	0.973267	-0.253522	-0.178258	-0.298798	-1.20582	0.105899	0.222817	0.684774	-0.488437	0.212724	0.437148	0.281751	0.182857	0.216634	0.351315	0.420793	0.389169	0.794744	0.703397	1.59123	0.14893	-0.128417	-0.000303587	-0.90099	-0.702014	0.442075	0.0452988	0.794062	0.528588	-0.462361	-0.19405	0.169284	0.0971402	0.236969	0.408699	-0.165342	0.561358	0.132841	-0.115018	0.0443614	-1.02431	0.279531	0.19192	0.29215
039-KELLY DCAF15 KO Indisulam 04	KELLY DCAF15 KO Indisulam	-0.181353	0.281735	0.525838	-0.534234	0.727134	-0.173262	-0.0110547	-0.510001	-1.15843	0.367385	-0.288272	0.422239	0.711404	0.338152	0.336713	0.475952	0.345319	0.305453	0.528568	0.845741	-0.0437557	0.452487	0.634115	1.11771	-0.376273	0.293706	-0.290496	-1.05198	-0.748866	0.480296	-0.408498	0.851426	0.971636	-0.753067	0.0416727	-0.173333	-0.377972	0.660066	-0.0238445	1.70859	0.710761	-0.0768117	-0.410436	0.348666	0.735058	-0.0873914	0.041169	-0.553826
[truncated: 6 more columns]
