# Supplementary material for: Indisulam targets RNA splicing and metabolism to serve as a therapeutic strategy for high-risk neuroblastoma
Source: Nat Commun. 2022 Mar 16;13:1380. doi: 10.1038/s41467-022-28907-3 (PMC8927615; doi:10.1038/s41467-022-28907-3)
Supplement: Supplementary file 7 — Supplementary Data 4 [file 41467_2022_28907_MOESM7_ESM.xlsx]

## Sheet: Sheet1
Xenograft LC-MS metabolomics
Sample Name	Sample type	Glycine	Threonine	Isoleucine	l-Ornithine HCl	Lysine	Guanine	Methionine sulfoxide	Tryptophan	proline	Creatine	Adenine	Histidine	Phenylalanine	serine	Betaine	Leucine	Asparagine	Glutamine	Methionine	Carnitine	Alanine	Histamine	Valine	trans 4-OH proline	Serotonin HCl	arginine	citrulline	tyrosine	dimethylarginine (ADMA) 2HCl	Carnosine	niacinamide	Cytidine	guanosine	acetylcarnitine	s-adenosyl methionine iodide	s-adenosyl homocysteine	Pyruvate	Uridine	adenosine	Hippuric acid	hypoxanthine	Nicotinate	Inosine	Taurine	fumaric acid	succinic acid	malonate	lactate
S_01	VC	0.07038	0.011124	0.004662	0.011916	0.01719		0.0017046	0.003744	0.011394	0.05472	0.00036	0.006678	0.007056	0.02682	0.016236	0.010476	0.005094	0.06246	0.003708	0.0261	0.0387	0.008046	0.013518	0.012024	0.0010062	0.01908	0.004464	0.01818	0.0003834	0.0010026	0.01521	0.0004752	0.003006	0.015768	0.005958	0.0007074	0.005184	0.004662	0.006912	0.0008064	0.01908	0.00016254	0.04248	0.3348	0.0004572	0.02232	0.00153	0.1872
S_03	VC	0.18	0.0315	0.013806	0.013212	0.03258	0.002358	0.0017514	0.014958	0.01944	0.05868	0.0005274	0.0252	0.01872	0.03564	0.03852	0.03276	0.015822	0.12474	0.00585	0.04194	0.08316	0.012312	0.03078	0.01872	0.0036	0.012528	0.004284	0.045	0.0009882	0.0007488	0.03132	0.003186	0.005022	0.0441	0.1188	0.0011844	0.005832	0.01926	0.003834	0.0006264	0.05346	0.0002538	0.15426	1.0944	0.0010422	0.05778	0.002916	0.306
S_04	VC	0.2016	0.08604	0.012942	0.02376	0.05886	0.00234	0.002592	0.016668	0.06174	0.09432	0.0004824	0.05148	0.02016	0.0297	0.01665	0.02826	0.03888	0.15192	0.008676	0.0216	0.2232	0.003294	0.03924	0.03924	0.000765	0.02214	0.012024	0.06138	0.001836	0.0004608	0.007704	0.0011826	0.0006174	0.02772	0.279	0.004662	0.011844	0.003654	0.0006462	0.000639	0.008352	0.00012132	0.02124	0.909	0.0008568	0.08676	0.00333	0.5472
S_05	VC	0.03942	0.00675	0.0013302	0.004662	0.01926		0.0006228	0.001854	0.004518	0.06858	9.756e-05	0.004374	0.002124	0.00756	0.00936	0.002484	0.0013914	0.0324	0.0015804	0.012042	0.03042	0.002394	0.004014	0.015282		0.00837	0.0017118	0.00738	0.0001872	0.006426	0.00216	9.684e-05	0.00011754	0.011286	0.00459	0.0001872	0.004284	0.0008172	0.0011412	0.0006228		6.264e-05	0.005058	0.3348	0.0002052	0.008568	0.0008244	0.2268
S_06	VC	0.387	0.09792	0.02034	0.017658	0.07578	0.004842	0.003132	0.01836	0.06372	0.0873	0.0003474	0.08532	0.02862	0.03978	0.013356	0.0396	0.06912	0.2376	0.008568	0.010224	0.1854	0.002754	0.04788	0.03798	0.0004266	0.027	0.010746	0.0738	0.003366	0.0007632	0.013446	0.003456	0.0011106	0.02466	0.288	0.005274	0.005616	0.007416	0.0003672	0.0007236	0.045	0.00012798	0.03042	0.6516	0.000684	0.0675	0.002826	0.5202
S_07	I	0.4842	0.09954	0.02412	0.0405	0.1206	0.003222	0.00297	0.02574	0.05652	0.12546	0.0001584	0.08784	0.03114	0.06588	0.02214	0.05148	0.0549	0.2484	0.014346	0.01926	0.1908	0.006246	0.06012	0.05472	0.0012582	0.03402	0.012852	0.0891	0.003384	0.00972	0.01017	0.002502	0.0017748	0.03582	0.2718	0.0015426	0.010638	0.008694	0.003168	0.0007236	0.008982	0.0002592	0.07182	0.8316	0.0007722	0.0522	0.00324	0.7542
S_08	I	0.5472	0.13734	0.0414	0.04266	0.11664	0.004752	0.004536	0.0324	0.07254	0.08856	0.0004176	0.11556	0.0432	0.08838	0.02142	0.07596	0.08424	0.2862	0.01962	0.014634	0.1998	0.002196	0.08946	0.03816	0.0008622	0.03996	0.01467	0.13446	0.004698	0.0006228	0.016002	0.005598	0.0011304	0.03762	0.3528	0.003366	0.006678	0.011862	0.0008892	0.0007704		0.0002538	0.0801	0.6642	0.000747	0.07416	0.002718	0.7092
S_09	I	0.4464	0.12168	0.02682	0.02934	0.09	0.013968	0.002862	0.02196	0.06156	0.072	0.000369	0.08424	0.0306	0.05274	0.012888	0.0504	0.07668	0.2178	0.013554	0.008064	0.15534	0.00432	0.05976	0.0252	0.0007578	0.02754	0.008208	0.0909	0.003384	0.000891	0.004572	0.00234	0.0010998	0.02808	0.3276	0.00198	0.007326	0.004446	9.432e-05	0.0005832	0.007362	8.91e-06	0.016956	0.549	0.0005976	0.0495	0.002448	0.4176
S_10	I	0.4194	0.09936	0.015426	0.02448	0.0801	0.01296	0.003042	0.01854	0.05994	0.09	0.0002808	0.0729	0.02682	0.05742	0.02106	0.0351	0.0594	0.2322	0.014166	0.014526	0.16668	0.009	0.04266	0.03888	0.002196	0.02934	0.010584	0.09774	0.002142	0.00198	0.008046	0.0017424	0.0011988	0.03186	0.2754	0.0016794	0.009648	0.00414	0.0005346	0.0007722	0.005562	0.0002466	0.02628	0.7452	0.000891	0.0567	0.00261	0.4626
S_02	I	0.6012	0.2952	0.02916	0.05436	0.11682	0.01278	0.007704	0.04464	0.11088	0.13968	0.0016146	0.12114	0.04338	0.05796	0.0225	0.05814	0.0693	0.14292	0.015804	0.04986	0.5688	0.0003636	0.0936	0.11376	0.0012294	0.02124	0.02466	0.11826	0.004284	0.000558	0.007074	0.006372	0.0005238	0.05526	0.6714	0.012798	0.05166	0.00792	9.036e-05	0.0006318	0.015696	0.0003492	0.02898	2.178	0.0016146	0.1926	0.002466	1.0224
VC = vehicle control, I = indisulam
[truncated: 9 more columns]
