# Supplementary material for: Indisulam targets RNA splicing and metabolism to serve as a therapeutic strategy for high-risk neuroblastoma
Source: Nat Commun. 2022 Mar 16;13:1380. doi: 10.1038/s41467-022-28907-3 (PMC8927615; doi:10.1038/s41467-022-28907-3)
Supplement: Supplementary file 9 — Source Data [file 41467_2022_28907_MOESM9_ESM.xlsx]

## Sheet: fig 1c
NB (n=14)	Non-NB (n=744)
6.928	7.2934
8.0813	7.5487
8.8261	7.7297
9.211	7.8328
9.3928	8.0813
10.088	8.2592
10.385	8.4781
11.319	8.6274
12.066	8.8261
12.066	8.8549
12.098	8.8645
12.429	8.9363
13.03	8.9746
14.625	8.9821
	9.0419
	9.0986
	9.136
	9.211
	9.3116
	9.3618
	9.3928
	9.4992
	9.5714
	9.5789
	9.6231
	9.6967
	9.842
	9.9825
	10.072
	10.078
	10.083
	10.088
	10.121
	10.187
	10.194
	10.195
	10.243
	10.288
	10.344
	10.348
	10.367
	10.385
	10.463
	10.476
	10.487
	10.488
	10.493
	10.53
	10.548
	10.578
	10.578
	10.619
	10.628
	10.634
	10.638
	10.677
	10.69
	10.698
	10.7
	10.716
	10.723
	10.763
	10.765
	10.765
	10.772
	10.801
	10.834
	10.843
	10.887
	10.933
	10.963
	10.986
	10.997
	11.026
	11.055
	11.055
	11.1
	11.12
	11.137
	11.139
	11.143
	11.154
	11.162
	11.169
	11.17
	11.193
	11.196
	11.209
	11.213
	11.225
	11.228
	11.233
	11.244
	11.26
	11.277
	11.286
	11.307
	11.319
	11.382
	11.395
	11.397
	11.408
	11.414
	11.418
	11.428
	11.432
	11.438
	11.441
	11.454
	11.462
	11.493
	11.496
	11.5
	11.508
	11.556
	11.569
	11.569
	11.578
	11.581
	11.583
	11.597
	11.61
	11.637
	11.676
	11.689
	11.71
	11.711
	11.711
	11.73
	11.734
	11.743
	11.744
	11.753
	11.756
	11.758
	11.782
	11.788
	11.791
	11.81
	11.817
	11.822
	11.845
	11.85
	11.85
	11.894
	11.894
	11.896
	11.951
	11.959
	11.962
	11.964
	11.973
	11.975
	11.994
	12.011
	12.031
	12.035
	12.035
	12.05
	12.062
	12.066
	12.066
	12.071
	12.084
	12.095
	12.095
	12.098
	12.111
	12.114
	12.121
	12.126
	12.143
	12.155
	12.158
	12.165
	12.171
	12.18
	12.194
	12.195
	12.205
	12.211
	12.218
	12.231
	12.249
	12.258
	12.274
	12.362
	12.366
	12.388
	12.399
	12.399
	12.415
	12.42
	12.427
	12.429
	12.432
	12.437
	12.446
	12.465
	12.466
	12.473
	12.473
	12.504
	12.518
	12.531
	12.534
	12.541
	12.55
	12.56
	12.571
	12.577
	12.579
	12.589
	12.611
	12.633
	12.66
	12.66
	12.669
	12.689
	12.698
	12.705
	12.709
	12.718
	12.72
	12.728
	12.73
	12.754
	12.771
	12.772
	12.793
	12.8
	12.818
	12.82
	12.837
	12.838
	12.851
	12.852
	12.853
	12.867
	12.872
	12.878
	12.884
	12.895
	12.902
	12.906
	12.915
	12.923
	12.928
	12.933
	12.936
	12.937
	12.944
	12.946
	12.955
	12.961
	12.965
	12.972
	12.987
	12.99
	12.999
	13
	13.005
	13.006
	13.02
	13.023
	13.026
	13.03
	13.04
	13.049
	13.058
	13.058
	13.059
	13.066
	13.07
	13.072
	13.077
	13.086
	13.087
	13.088
	13.092
	13.095
	13.095
	13.096
	13.11
	13.123
	13.124
	13.144
	13.148
	13.148
	13.149
	13.155
	13.167
	13.171
	13.176
	13.187
	13.203
	13.231
	13.241
	13.253
	13.258
	13.28
	13.292
	13.298
	13.321
	13.324
	13.324
	13.341
	13.341
	13.35
	13.381
	13.385
	13.386
	13.387
	13.388
	13.393
	13.405
	13.409
	13.42
	13.43
	13.434
	13.436
	13.447
	13.45
	13.455
	13.455
	13.46
	13.468
	13.469
	13.483
	13.487
	13.488
	13.49
	13.501
	13.503
	13.517
	13.518
	13.525
	13.534
	13.537
	13.539
	13.544
	13.549
	13.555
	13.557
	13.563
	13.567
	13.588
	13.594
	13.607
	13.612
	13.614
	13.619
	13.637
	13.642
	13.65
	13.658
	13.666
	13.67
	13.672
	13.672
	13.68
	13.682
	13.69
	13.692
	13.693
	13.703
	13.703
	13.705
	13.706
	13.707
	13.714
	13.714
	13.716
	13.717
	13.719
	13.72
	13.72
	13.727
	13.734
	13.741
	13.741
	13.745
	13.747
	13.749
	13.75
	13.761
	13.765
	13.766
	13.774
	13.786
	13.79
	13.803
	13.805
	13.807
	13.808
	13.815
	13.816
	13.836
	13.859
	13.865
	13.869
	13.878
	13.88
	13.884
	13.894
	13.92
	13.92
	13.928
	13.929
	13.933
	13.936
	13.937
	13.943
	13.949
	13.952
	13.952
	13.957
	13.961
	13.964
	13.964
	13.979
	13.983
	13.986
	13.987
	13.989
	13.994
	13.995
	13.999
	14.003
	14.006
	14.009
	14.011
	14.011
	14.021
	14.023
	14.023
	14.026
	14.031
	14.032
	14.032
	14.035
	14.037
	14.038
	14.04
	14.052
	14.058
	14.061
	14.063
	14.066
	14.068
	14.069
	14.078
	14.078
	14.084
	14.085
	14.089
	14.092
	14.11
	14.111
	14.114
	14.116
	14.117
	14.12
	14.125
	14.129
	14.142
	14.152
	14.157
	14.157
	14.158
	14.159
	14.169
	14.186
	14.189
	14.19
	14.191
	14.191
	14.193
	14.199
	14.2
	14.207
	14.212
	14.214
	14.223
	14.224
	14.232
	14.233
	14.239
	14.245
	14.248
	14.249
	14.249
	14.249
	14.249
	14.256
	14.259
	14.269
	14.27
	14.276
	14.284
	14.285
	14.285
	14.293
	14.296
	14.297
	14.298
	14.299
	14.301
	14.301
	14.305
	14.305
	14.309
	14.312
	14.312
	14.314
	14.318
	14.318
	14.323
	14.327
	14.333
	14.34
	14.343
	14.351
	14.357
	14.365
	14.372
	14.374
	14.375
	14.376
	14.396
	14.398
	14.407
	14.411
	14.411
	14.413
	14.415
	14.417
	14.421
	14.424
	14.428
	14.442
	14.444
	14.445
	14.446
	14.457
	14.458
	14.458
	14.462
	14.465
	14.471
	14.472
	14.473
	14.474
	14.477
	14.484
	14.491
	14.492
	14.496
	14.498
	14.5
	14.501
	14.502
	14.506
	14.511
	14.514
	14.514
	14.516
	14.519
	14.519
	14.52
	14.524
	14.53
	14.53
	14.532
	14.532
	14.535
	14.536
	14.537
	14.538
	14.541
	14.545
	14.55
	14.552
	14.558
	14.56
	14.56
	14.565
	14.569
	14.571
	14.572
	14.574
	14.579
	14.58
	14.581
	14.583
	14.585
	14.588
	14.589
	14.592
	14.596
	14.596
	14.599
	14.603
	14.609
	14.622
	14.625
	14.626
	14.626
	14.627
	14.629
	14.63
	14.631
	14.634
	14.641
	14.646
	14.649
	14.652
	14.652
	14.654
	14.66
	14.664
	14.669
	14.675
	14.675
	14.679
	14.679
	14.683
	14.684
	14.686
	14.692
	14.696
	14.696
	14.698
	14.703
	14.709
	14.711
	14.713
	14.713
	14.725
	14.725
	14.737
	14.741
	14.747
	14.754
	14.754
	14.754
	14.758
	14.761
	14.764
	14.766
	14.77
	14.773
	14.777
	14.783
	14.786
	14.8
	14.803
	14.806
	14.807
	14.813
	14.816
	14.817
	14.817
	14.817
	14.824
	14.832
	14.838
	14.846
	14.85
	14.85
	14.854
	14.881
	14.884
	14.888
	14.894
	14.907
	14.911
	14.917
	14.922
	14.927
	14.941
	14.976
	15
	15
	15
	15
	15
	15.055
	15.157
	15.202
	15.208
	15.264
	15.27
	15.333
	15.334
	15.371
	15.393
	15.395
	15.416
	15.464
	15.47
	15.532
	15.535
	15.547
	15.563
	15.582
	15.615
	15.621
	15.63
	15.639
	15.67
	15.675
	15.729
	15.73
	15.744
	15.838
	15.881
	15.919
	15.931
	15.94
	15.941
	15.988
	16.013
	16.034
	16.087
	16.1
	16.146
	16.158
	16.166
	16.169
	16.184
	16.184
	16.24
	16.241
	16.246
	16.255
	16.294
	16.324
	16.325
	16.361
	16.377
	16.418
	16.449
	16.45
	16.49
	16.668
	16.729
	16.802
	16.902
	16.91
	17.215
	17.451
	17.792
	17.875
	18.105
	18.212
	18.511

## Sheet: fig 1d
Indisulam [μM]	IMR-32			KELLY
0	100	100	100	100	100	100
0.001	81.8241	119.079	99.4609	108.553	96.2687	97.9167
0.01	78.3393	88.1579	67.9245	79.6053	85.8209	106.25
0.1	49.639	58.5526	59.434	36.1842	50.7463	79.1667
1	12.861	24.3421	22.6415	11.8421	13.4328	32.2917
10	4.33213	17.7632	16.6038	9.21053	13.4328	31.25

## Sheet: fig 1e
Indisulam [μM]	IMR-32			KELLY
0	100	100	100	100	100
0.001	102.319	99.7345	94.8319	101.482	104.203
0.01	99.9842	105.903	99.7745	107.056	111.036
0.1	49.12	61.6201	39.012	63.3745	74.4211
1	1.6995	5.7293	2.7445	8.6929	11.3931
10	1.3642	2.8838	1.4097	9.2842	9.2574

## Sheet: fig 2c
	6hr 1μM	6hr 5μM	16hr 1μM	16hr 5μM
Alt splice site	15	15	47	50
Intron Retention	544	407	850	1571
Exon Skipping	686	725	1337	1893

## Sheet: fig 3g
	KELLY			IMR-32
	-	+		-	+
rep 1	1	0.739455		1	0.229736
rep 2	1	0.795917		1	0.311244
rep 3	1	0.659792		1	0.353134

## Sheet: fig 4a
Indisulam [μM]	DCAF15 WT			DCAF15 KO
0	100	100	100	100	100	100
0.0125	101.807	96.5809	96.2097	102.159	97.632	97.2724
0.0625	92.5938	91.582	77.2486	106.233	98.1944	94.318
0.3125	55.2179	48.6357	41.9868	104.153	98.7629	94.1639
0.625	46.3835	40.6528	34.9338	104.76	93.8121	94.8371
1.25	39.3498	32.5105	30.7925	104.521	94.7741	92.3834
2.5	31.3712	27.8998	30.5328	99.118	87.3664	88.7253
5	31.4359	27.961	30.4521	97.3472	82.8456	82.7587
10	38.0882	28.3204	29.253	92.5947	74.964	79.287
20	31.5633	29.9155	28.6645	68.616	55.9806	60.0342

## Sheet: fig 4b
E7820 [μM]	DCAF15 WT			DCAF15 KO
0	100	100	100	100	100	100
0.0125	102.133	90.9808	87.1058	105.219	95.2677	96.1217
0.0625	82.3961	65.8191	58.684	104.413	96.7218	96.0645
0.3125	44.6991	32.5833	34.8552	103.857	96.7037	93.9048
0.625	42.9593	31.0586	31.9427	104.354	89.0722	96.2896
1.25	31.5204	28.1589	30.9718	103.968	86.9974	96.3806
2.5	41.7674	25.5053	30.6518	99.9594	87.0686	96.1461
5	38.6819	27.2326	30.5296	103.667	85.4697	90.6457
10	46.6849	26.1555	31.2175	103.777	81.8433	83.739
20	37.1822	26.704	31.7869	91.7497	53.1069	60.6791

## Sheet: fig 4d
indisulam uM	DCAF15 WT			DCAF15 KO
	VC	1	10	VC	1	10
rep 1	100	442	321.16	100	116.14	129.1
rep 2	100	420.12	267.43	100	110.47	118.11
rep 3	100	630.44	456.12	100	107.78	136.43

## Sheet: fig 4e
E7820 uM	DCAF15 WT			DCAF15 KO
	VC	1	10	VC	1	10
rep 1	100	411.15	374.69	100	123.24	124.51
rep 2	100	383.67	354.02	100	112.12	117.32
rep 3	100	506.84	522.52	100	152.39	150.79

## Sheet: fig 4h
indisulam (uM)	DCAF15 WT			DCAF15 KO
	VC	1	10	VC	1	10
rep 1	1	0.672725	0.456625	1	1.12831	0.879138
rep 2	1	0.350681	0.362926	1	1.04429	0.949672
rep 3	1	0.12458	0.059845	1	1.27103	1.43068
	DCAF15 WT			DCAF15 KO
E7820 (uM)	VC	1	10	VC	1	10
rep 1	1	0.210175	0.000226	1	0.775949	0.802486
rep 2	1	0.2461	0.028725	1	0.903227	0.865303
rep 3	1	0.277056	0.202264	1	1.22762	1.08953

[truncated: 27 more sheets: fig 5c, fig 5d, fig 5e, fig 5f, Fig 5g, fig 5h, fig 6b, fig 6c, fig 6d, fig 6e, fig 6f, fig 6g, fig 6h, fig 6i, fig 6j, fig6k, fig 7a, fig 7b, fig 7c, fig 7h …]
